# Supplementary material for: The explant developmental stage profoundly impacts small RNA-mediated regulation at the dedifferentiation step of maize somatic embryogenesis
Source: Sci Rep. 2019 Oct 10;9:14511. doi: 10.1038/s41598-019-50962-y (PMC6786999; doi:10.1038/s41598-019-50962-y)
Supplement: Supplementary file 2 — Dataset 1 [file 41598_2019_50962_MOESM2_ESM.xlsx]

## Sheet: LI_Scores
SUPPLEMENTARY TABLE 1. Line index (LI) and In vitro Capacity (IC) scores used for statistical analysis
Tissue	Score	Type			Tissue at 1 month of subculture	Score	Total	%	IC % Embryogenic Response	IC % Non Embryogenic Response
IE15	0	Non-Embryogenic response			IE15	0	3	4	73.3333	26.6667
IE15	0	Non-Embryogenic response				1	0	0
IE15	0	Non-Embryogenic response				2	7	9.33333
IE15	2	Non-Embryogenic response				3	10	13.3333
IE15	2	Non-Embryogenic response				4	17	22.6667
IE15	2	Non-Embryogenic response				5	19	25.3333
IE15	2	Non-Embryogenic response				6	19	25.3333
IE15	2	Non-Embryogenic response			IE23	0	22	37.2881	27.1186	72.8814
IE15	2	Non-Embryogenic response				1	9	15.2542
IE15	2	Non-Embryogenic response				2	4	6.77966
IE15	3	Non-Embryogenic response				3	8	13.5593
IE15	3	Non-Embryogenic response				4	10	16.9492
IE15	3	Non-Embryogenic response				5	4	6.77966
IE15	3	Non-Embryogenic response				6	2	3.38983
IE15	3	Non-Embryogenic response			ME	0	4	22.2222	0	100
IE15	3	Non-Embryogenic response				1	14	77.7778
IE15	3	Non-Embryogenic response				2	0	0
IE15	3	Non-Embryogenic response				3	0	0
IE15	3	Non-Embryogenic response				4	0	0
IE15	3	Non-Embryogenic response				5	0	0
IE15	4	Embryogenic response				6	0	0
IE15	4	Embryogenic response
IE15	4	Embryogenic response
IE15	4	Embryogenic response
IE15	4	Embryogenic response
IE15	4	Embryogenic response
IE15	4	Embryogenic response
IE15	4	Embryogenic response
IE15	4	Embryogenic response
IE15	4	Embryogenic response
IE15	4	Embryogenic response
IE15	4	Embryogenic response
IE15	4	Embryogenic response
IE15	4	Embryogenic response
IE15	4	Embryogenic response
IE15	4	Embryogenic response
IE15	4	Embryogenic response
IE15	5	Embryogenic response
IE15	5	Embryogenic response
IE15	5	Embryogenic response
IE15	5	Embryogenic response
IE15	5	Embryogenic response
IE15	5	Embryogenic response
IE15	5	Embryogenic response
IE15	5	Embryogenic response
IE15	5	Embryogenic response
IE15	5	Embryogenic response
IE15	5	Embryogenic response
IE15	5	Embryogenic response
IE15	5	Embryogenic response
IE15	5	Embryogenic response
IE15	5	Embryogenic response
IE15	5	Embryogenic response
IE15	5	Embryogenic response
IE15	5	Embryogenic response
IE15	5	Embryogenic response
IE15	6	Embryogenic response
IE15	6	Embryogenic response
IE15	6	Embryogenic response
IE15	6	Embryogenic response
IE15	6	Embryogenic response
IE15	6	Embryogenic response
IE15	6	Embryogenic response
IE15	6	Embryogenic response
IE15	6	Embryogenic response
IE15	6	Embryogenic response
IE15	6	Embryogenic response
IE15	6	Embryogenic response
IE15	6	Embryogenic response
IE15	6	Embryogenic response
IE15	6	Embryogenic response
IE15	6	Embryogenic response
IE15	6	Embryogenic response
IE15	6	Embryogenic response
IE15	6	Embryogenic response
IE23	0	Non-Embryogenic response
IE23	0	Non-Embryogenic response
IE23	0	Non-Embryogenic response
IE23	0	Non-Embryogenic response
IE23	0	Non-Embryogenic response
IE23	0	Non-Embryogenic response
IE23	0	Non-Embryogenic response
IE23	0	Non-Embryogenic response
IE23	0	Non-Embryogenic response
IE23	0	Non-Embryogenic response
IE23	0	Non-Embryogenic response
IE23	0	Non-Embryogenic response
IE23	0	Non-Embryogenic response
IE23	0	Non-Embryogenic response
IE23	0	Non-Embryogenic response
IE23	0	Non-Embryogenic response
IE23	0	Non-Embryogenic response
IE23	0	Non-Embryogenic response
IE23	0	Non-Embryogenic response
IE23	0	Non-Embryogenic response
IE23	0	Non-Embryogenic response
IE23	0	Non-Embryogenic response
IE23	1	Non-Embryogenic response
IE23	1	Non-Embryogenic response
IE23	1	Non-Embryogenic response
IE23	1	Non-Embryogenic response
IE23	1	Non-Embryogenic response
IE23	1	Non-Embryogenic response
IE23	1	Non-Embryogenic response
IE23	1	Non-Embryogenic response
IE23	1	Non-Embryogenic response
IE23	2	Non-Embryogenic response
IE23	2	Non-Embryogenic response
IE23	2	Non-Embryogenic response
IE23	2	Non-Embryogenic response
IE23	3	Non-Embryogenic response
IE23	3	Non-Embryogenic response
IE23	3	Non-Embryogenic response
IE23	3	Non-Embryogenic response
IE23	3	Non-Embryogenic response
IE23	3	Non-Embryogenic response
IE23	3	Non-Embryogenic response
IE23	3	Non-Embryogenic response
IE23	4	Embryogenic response
IE23	4	Embryogenic response
IE23	4	Embryogenic response
IE23	4	Embryogenic response
IE23	4	Embryogenic response
IE23	4	Embryogenic response
IE23	4	Embryogenic response
IE23	4	Embryogenic response
IE23	4	Embryogenic response
IE23	4	Embryogenic response
IE23	5	Embryogenic response
IE23	5	Embryogenic response
IE23	5	Embryogenic response
IE23	5	Embryogenic response
IE23	6	Embryogenic response
IE23	6	Embryogenic response
ME	0	Non-Embryogenic response
ME	0	Non-Embryogenic response
ME	0	Non-Embryogenic response
ME	0	Non-Embryogenic response
ME	1	Non-Embryogenic response
ME	1	Non-Embryogenic response
ME	1	Non-Embryogenic response
ME	1	Non-Embryogenic response
ME	1	Non-Embryogenic response
ME	1	Non-Embryogenic response
ME	1	Non-Embryogenic response
ME	1	Non-Embryogenic response
ME	1	Non-Embryogenic response
ME	1	Non-Embryogenic response
ME	1	Non-Embryogenic response
ME	1	Non-Embryogenic response
ME	1	Non-Embryogenic response
ME	1	Non-Embryogenic response

## Sheet: ANOVA_HID3
1	0.637689	-2.26442
2	0.702882	-2.19788
3	0.768075	-2.13138
4	0.833268	-2.06492
5	0.898461	-1.99849
6	0.963653	-1.93211
7	1.02885	-1.86576
8	1.09404	-1.79945
9	1.15923	-1.73318
10	1.22443	-1.66694
11	1.28962	-1.60075
12	1.35481	-1.53459
13	1.42	-1.46847
14	1.4852	-1.40239
15	1.55039	-1.33635
16	1.61558	-1.27034
17	1.68078	-1.20438
18	1.74597	-1.13845
19	1.81116	-1.07256
20	1.87635	-1.00671
21	1.94155	-0.940897
22	2.00674	-0.875123
23	2.07193	-0.809388
24	2.13713	-0.743691
25	2.20232	-0.678033
26	2.26751	-0.612414
27	2.3327	-0.546833
28	2.3979	-0.481291
29	2.46309	-0.415787
30	2.52828	-0.350322
31	2.59348	-0.284896
32	2.65867	-0.219509
33	2.72386	-0.15416
34	2.78906	-0.0888497
35	2.85425	-0.0235782
36	2.91944	0.0416545
37	2.98463	0.106849
38	3.04983	0.172004
39	3.11502	0.237121
40	3.18021	0.302199
41	3.24541	0.367238
42	3.3106	0.432238
43	3.37579	0.4972
44	3.44098	0.562123
45	3.50618	0.627008
46	3.57137	0.691854
47	3.63656	0.756661
48	3.70176	0.82143
49	3.76695	0.88616
50	3.83214	0.950851
51	3.89733	1.0155
52	3.96253	1.08012
53	4.02772	1.14469
54	4.09291	1.20923
55	4.15811	1.27373
56	4.2233	1.33819
57	4.28849	1.40261
58	4.35369	1.467
59	4.41888	1.53134
60	4.48407	1.59565
61	4.54926	1.65992
62	4.61446	1.72415
63	4.67965	1.78834
64	4.74484	1.8525
65	4.81004	1.91661
66	4.87523	1.98069
67	4.94042	2.04473
68	5.00561	2.10873
69	5.07081	2.1727
70	5.136	2.23662

## Sheet: ANOVA_HID4
1	0.622222	3.52465
2	0.687639	3.58871
3	0.753056	3.65281
4	0.818473	3.71694
5	0.88389	3.78112
6	0.949308	3.84533
7	1.01472	3.90958
8	1.08014	3.97387
9	1.14556	4.03819
10	1.21098	4.10256
11	1.27639	4.16696
12	1.34181	4.2314
13	1.40723	4.29588
14	1.47264	4.3604
15	1.53806	4.42496
16	1.60348	4.48955
17	1.6689	4.55419
18	1.73431	4.61886
19	1.79973	4.68357
20	1.86515	4.74832
21	1.93056	4.81311
22	1.99598	4.87794
23	2.0614	4.9428
24	2.12681	5.00771
25	2.19223	5.07265
26	2.25765	5.13764
27	2.32307	5.20266
28	2.38848	5.26772
29	2.4539	5.33282
30	2.51932	5.39796
31	2.58473	5.46314
32	2.65015	5.52835
33	2.71557	5.59361
34	2.78099	5.6589
35	2.8464	5.72424
36	2.91182	5.78961
37	2.97724	5.85502
38	3.04265	5.92047
39	3.10807	5.98596
40	3.17349	6.05149
41	3.2389	6.11706
42	3.30432	6.18266
43	3.36974	6.24831
44	3.43516	6.31399
45	3.50057	6.37971
46	3.56599	6.44548
47	3.63141	6.51128
48	3.69682	6.57712
49	3.76224	6.643
50	3.82766	6.70891
51	3.89308	6.77487
52	3.95849	6.84086
53	4.02391	6.9069
54	4.08933	6.97297
55	4.15474	7.03908
56	4.22016	7.10523
57	4.28558	7.17142
58	4.351	7.23765
59	4.41641	7.30391
60	4.48183	7.37022
61	4.54725	7.43656
62	4.61266	7.50294
63	4.67808	7.56936
64	4.7435	7.63582
65	4.80891	7.70232
66	4.87433	7.76886
67	4.93975	7.83543
68	5.00517	7.90204
69	5.07058	7.96869
70	5.136	8.03538

## Sheet: ANOVA_HID5
	Categoría	Media LS	Error estándar	Límite inferior (95%)	Límite superior (95%)
	IE15	4.28	0.167615	3.94879	4.61121
	IE23	1.9322	0.188981	1.55877	2.30563
	ME	0.777778	0.342143	0.101699	1.45386

## Sheet: ANOVA1_HID3
1	0.637689	-2.26442
2	0.702882	-2.19788
3	0.768075	-2.13138
4	0.833268	-2.06492
5	0.898461	-1.99849
6	0.963653	-1.93211
7	1.02885	-1.86576
8	1.09404	-1.79945
9	1.15923	-1.73318
10	1.22443	-1.66694
11	1.28962	-1.60075
12	1.35481	-1.53459
13	1.42	-1.46847
14	1.4852	-1.40239
15	1.55039	-1.33635
16	1.61558	-1.27034
17	1.68078	-1.20438
18	1.74597	-1.13845
19	1.81116	-1.07256
20	1.87635	-1.00671
21	1.94155	-0.940897
22	2.00674	-0.875123
23	2.07193	-0.809388
24	2.13713	-0.743691
25	2.20232	-0.678033
26	2.26751	-0.612414
27	2.3327	-0.546833
28	2.3979	-0.481291
29	2.46309	-0.415787
30	2.52828	-0.350322
31	2.59348	-0.284896
32	2.65867	-0.219509
33	2.72386	-0.15416
34	2.78906	-0.0888497
35	2.85425	-0.0235782
36	2.91944	0.0416545
37	2.98463	0.106849
38	3.04983	0.172004
39	3.11502	0.237121
40	3.18021	0.302199
41	3.24541	0.367238
42	3.3106	0.432238
43	3.37579	0.4972
44	3.44098	0.562123
45	3.50618	0.627008
46	3.57137	0.691854
47	3.63656	0.756661
48	3.70176	0.82143
49	3.76695	0.88616
50	3.83214	0.950851
51	3.89733	1.0155
52	3.96253	1.08012
53	4.02772	1.14469
54	4.09291	1.20923
55	4.15811	1.27373
56	4.2233	1.33819
57	4.28849	1.40261
58	4.35369	1.467
59	4.41888	1.53134
60	4.48407	1.59565
61	4.54926	1.65992
62	4.61446	1.72415
63	4.67965	1.78834
64	4.74484	1.8525
65	4.81004	1.91661
66	4.87523	1.98069
67	4.94042	2.04473
68	5.00561	2.10873
69	5.07081	2.1727
70	5.136	2.23662

## Sheet: ANOVA1_HID4
1	0.622222	3.52465
2	0.687639	3.58871
3	0.753056	3.65281
4	0.818473	3.71694
5	0.88389	3.78112
6	0.949308	3.84533
7	1.01472	3.90958
8	1.08014	3.97387
9	1.14556	4.03819
10	1.21098	4.10256
11	1.27639	4.16696
12	1.34181	4.2314
13	1.40723	4.29588
14	1.47264	4.3604
15	1.53806	4.42496
16	1.60348	4.48955
17	1.6689	4.55419
18	1.73431	4.61886
19	1.79973	4.68357
20	1.86515	4.74832
21	1.93056	4.81311
22	1.99598	4.87794
23	2.0614	4.9428
24	2.12681	5.00771
25	2.19223	5.07265
26	2.25765	5.13764
27	2.32307	5.20266
28	2.38848	5.26772
29	2.4539	5.33282
30	2.51932	5.39796
31	2.58473	5.46314
32	2.65015	5.52835
33	2.71557	5.59361
34	2.78099	5.6589
35	2.8464	5.72424
36	2.91182	5.78961
37	2.97724	5.85502
38	3.04265	5.92047
39	3.10807	5.98596
40	3.17349	6.05149
41	3.2389	6.11706
42	3.30432	6.18266
43	3.36974	6.24831
44	3.43516	6.31399
45	3.50057	6.37971
46	3.56599	6.44548
47	3.63141	6.51128
48	3.69682	6.57712
49	3.76224	6.643
50	3.82766	6.70891
51	3.89308	6.77487
52	3.95849	6.84086
53	4.02391	6.9069
54	4.08933	6.97297
55	4.15474	7.03908
56	4.22016	7.10523
57	4.28558	7.17142
58	4.351	7.23765
59	4.41641	7.30391
60	4.48183	7.37022
61	4.54725	7.43656
62	4.61266	7.50294
63	4.67808	7.56936
64	4.7435	7.63582
65	4.80891	7.70232
66	4.87433	7.76886
67	4.93975	7.83543
68	5.00517	7.90204
69	5.07058	7.96869
70	5.136	8.03538

## Sheet: ANOVA1_HID5
	Categoría	Media LS	Error estándar	Límite inferior (95%)	Límite superior (95%)
	IE15	4.28	0.167615	3.94879	4.61121
	IE23	1.9322	0.188981	1.55877	2.30563
	ME	0.777778	0.342143	0.101699	1.45386

## Sheet: Desc_HID
1	1.24928	1
2	1.24857	5
3	1.24785	1
4	1.24714	5
5	1.24642	1
6	1.24571	5
7	1.24499	1
8	1.24428	5
9	1.24356	1
10	1.24285	5
11	1.24213	1
12	1.24142	5
13	1.2407	1
14	1.23999	5
15	1.23927	1
16	1.23856	5
17	1.23784	1
18	1.23712	5
19	1.23641	1
20	1.23569	5
21	1.23498	1
22	1.23426	5
23	1.23355	1
24	1.23283	5
25	1.23212	1
26	1.2314	5
27	1.23069	1
28	1.22997	5
29	1.22926	1
30	1.22854	5
31	1.22783	1
32	1.22711	5
33	1.22639	1
34	1.22568	5
35	1.22496	1
36	1.22425	5
37	1.22353	1
38	1.22282	5
39	1.2221	1
40	1.22139	5
41	1.22067	1
42	1.21996	5
43	1.21924	1
44	1.21853	5
45	1.21781	1
46	1.2171	5
47	1.21638	1
48	1.21567	5
49	1.21495	1
50	1.21423	5
51	1.21352	1
52	1.2128	5
53	1.21209	1
54	1.21137	5
55	1.21066	1
56	1.20994	5
57	1.20923	1
58	1.20851	5
59	1.2078	1
60	1.20708	5
61	1.20637	1
62	1.20565	5
63	1.20494	1
64	1.20422	5
65	1.20351	1
66	1.20279	5
67	1.20207	1
68	1.20136	5
69	1.20064	1
70	1.19993	5
71	1.19921	1
72	1.1985	5
73	1.19778	1
74	1.19707	5
75	1.19635	1
76	1.19564	5
77	1.19492	1
78	1.19421	5
79	1.19349	1
80	1.19278	5
81	1.19206	1
82	1.19134	5
83	1.19063	1
84	1.18991	5
85	1.1892	1
86	1.18848	5
87	1.18777	1
88	1.18705	5
89	1.18634	1
90	1.18562	5
91	1.18491	1
92	1.18419	5
93	1.18348	1
94	1.18276	5
95	1.18205	1
96	1.18133	5
97	1.18062	1
98	1.1799	5
99	1.17918	1
100	1.17847	5
101	1.17775	1
102	1.17704	5
103	1.17632	1
104	1.17561	5
105	1.17489	1
106	1.17418	5
107	1.17346	1
108	1.17275	5
109	1.17203	1
110	1.17132	5
111	1.1706	1
112	1.16989	5
113	1.16917	1
114	1.16845	5
115	1.16774	1
116	1.16702	5
117	1.16631	1
118	1.16559	5
119	1.16488	1
120	1.16416	5
121	1.16345	1
122	1.16273	5
123	1.16202	1
124	1.1613	5
125	1.16059	1
126	1.15987	5
127	1.15916	1
128	1.15844	5
129	1.15773	1
130	1.15701	5
131	1.15629	1
132	1.15558	5
133	1.15486	1
134	1.15415	5
135	1.15343	1
136	1.15272	5
137	1.152	1
138	1.15129	5
139	1.15057	1
140	1.14986	5
141	1.14914	1
142	1.14843	5
143	1.14771	1
144	1.147	5
145	1.14628	1
146	1.14557	5
147	1.14485	1
148	1.14413	5
149	1.14342	1
150	1.1427	5
151	1.14199	1
152	1.14127	5
153	1.14056	1
154	1.13984	5
155	1.13913	1
156	1.13841	5
157	1.1377	1
158	1.13698	5
159	1.13627	1
160	1.13555	5
161	1.13484	1
162	1.13412	5
163	1.1334	1
164	1.13269	5
165	1.13197	1
166	1.13126	5
167	1.13054	1
168	1.12983	5
169	1.12911	1
170	1.1284	5
171	1.12768	1
172	1.12697	5
173	1.12625	1
174	1.12554	5
175	1.12482	1
176	1.12411	5
177	1.12339	1
178	1.12268	5
179	1.12196	1
180	1.12124	5
181	1.12053	1
182	1.11981	5
183	1.1191	1
184	1.11838	5
185	1.11767	1
186	1.11695	5
187	1.11624	1
188	1.11552	5
189	1.11481	1
190	1.11409	5
191	1.11338	1
192	1.11266	5
193	1.11195	1
194	1.11123	5
195	1.11052	1
196	1.1098	5
197	1.10908	1
198	1.10837	5
199	1.10765	1
200	1.10694	5
201	1.10622	1
202	1.10551	5
203	1.10479	1
204	1.10408	5
205	1.10336	1
206	1.10265	5
207	1.10193	1
208	1.10122	5
209	1.1005	1
210	1.09979	5
211	1.09907	1
212	1.09835	5
213	1.09764	1
214	1.09692	5
215	1.09621	1
216	1.09549	5
217	1.09478	1
218	1.09406	5
219	1.09335	1
220	1.09263	5
221	1.09192	1
222	1.0912	5
223	1.09049	1
224	1.08977	5
225	1.08906	1
226	1.08834	5
227	1.08763	1
228	1.08691	5
229	1.08619	1
230	1.08548	5
231	1.08476	1
232	1.08405	5
233	1.08333	1
234	1.08262	5
235	1.0819	1
236	1.08119	5
237	1.08047	1
238	1.07976	5
239	1.07904	1
240	1.07833	5
241	1.07761	1
242	1.0769	5
243	1.07618	1
244	1.07546	5
245	1.07475	1
246	1.07403	5
247	1.07332	1
248	1.0726	5
249	1.07189	1
250	1.07117	5
251	1.07046	1
252	1.06974	5
253	1.06903	1
254	1.06831	5
255	1.0676	1
256	1.06688	5
257	1.06617	1
258	1.06545	5
259	1.06474	1
260	1.06402	5
261	1.0633	1
262	1.06259	5
263	1.06187	1
264	1.06116	5
265	1.06044	1
266	1.05973	5
267	1.05901	1
268	1.0583	5
269	1.05758	1
270	1.05687	5
271	1.05615	1
272	1.05544	5
273	1.05472	1
274	1.05401	5
275	1.05329	1
276	1.05258	5
277	1.05186	1
278	1.05114	5
279	1.05043	1
280	1.04971	5
281	1.049	1
282	1.04828	5
283	1.04757	1
284	1.04685	5
285	1.04614	1
286	1.04542	5
287	1.04471	1
288	1.04399	5
289	1.04328	1
290	1.04256	5
291	1.04185	1
292	1.04113	5
293	1.04041	1
294	1.0397	5
295	1.03898	1
296	1.03827	5
297	1.03755	1
298	1.03684	5
299	1.03612	1
300	1.03541	5
301	1.03469	1
302	1.03398	5
303	1.03326	1
304	1.03255	5
305	1.03183	1
306	1.03112	5
307	1.0304	1
308	1.02969	5
309	1.02897	1
310	1.02825	5
311	1.02754	1
312	1.02682	5
313	1.02611	1
314	1.02539	5
315	1.02468	1
316	1.02396	5
317	1.02325	1
318	1.02253	5
319	1.02182	1
320	1.0211	5
321	1.02039	1
322	1.01967	5
323	1.01896	1
324	1.01824	5
325	1.01753	1
326	1.01681	5
327	1.01609	1
328	1.01538	5
329	1.01466	1
330	1.01395	5
331	1.01323	1
332	1.01252	5
333	1.0118	1
334	1.01109	5
335	1.01037	1
336	1.00966	5
337	1.00894	1
338	1.00823	5
339	1.00751	1
340	1.0068	5
341	1.00608	1
342	1.00536	5
343	1.00465	1
344	1.00393	5
345	1.00322	1
346	1.0025	5
347	1.00179	1
348	1.00107	5
349	1.00036	1
350	0.999642	5
351	0.998927	1
352	0.998212	5
353	0.997496	1
354	0.996781	5
355	0.996066	1
356	0.995351	5
357	0.994635	1
358	0.99392	5
359	0.993205	1
360	0.992489	5
361	0.991774	1
362	0.991059	5
363	0.990343	1
364	0.989628	5
365	0.988913	1
366	0.988197	5
367	0.987482	1
368	0.986767	5
369	0.986052	1
370	0.985336	5
371	0.984621	1
372	0.983906	5
373	0.98319	1
374	0.982475	5
375	0.98176	1
376	0.981044	5
377	0.980329	1
378	0.979614	5
379	0.978898	1
380	0.978183	5
381	0.977468	1
382	0.976753	5
383	0.976037	1
384	0.975322	5
385	0.974607	1
386	0.973891	5
387	0.973176	1
388	0.972461	5
389	0.971745	1
390	0.97103	5
391	0.970315	1
392	0.969599	5
393	0.968884	1
394	0.968169	5
395	0.967454	1
396	0.966738	5
397	0.966023	1
398	0.965308	5
399	0.964592	1
400	0.963877	5
401	0.963162	1
402	0.962446	5
403	0.961731	1
404	0.961016	5
405	0.9603	1
406	0.959585	5
407	0.95887	1
408	0.958155	5
409	0.957439	1
410	0.956724	5
411	0.956009	1
412	0.955293	5
413	0.954578	1
414	0.953863	5
415	0.953147	1
416	0.952432	5
417	0.951717	1
418	0.951001	5
419	0.950286	1
420	0.949571	5
421	0.948856	1
422	0.94814	5
423	0.947425	1
424	0.94671	5
425	0.945994	1
426	0.945279	5
427	0.944564	1
428	0.943848	5
429	0.943133	1
430	0.942418	5
431	0.941702	1
432	0.940987	5
433	0.940272	1
434	0.939557	5
435	0.938841	1
436	0.938126	5
437	0.937411	1
438	0.936695	5
439	0.93598	1
440	0.935265	5
441	0.934549	1
442	0.933834	5
443	0.933119	1
444	0.932403	5
445	0.931688	1
446	0.930973	5
447	0.930258	1
448	0.929542	5
449	0.928827	1
450	0.928112	5
451	0.927396	1
452	0.926681	5
453	0.925966	1
454	0.92525	5
455	0.924535	1
456	0.92382	5
457	0.923104	1
458	0.922389	5
459	0.921674	1
460	0.920959	5
461	0.920243	1
462	0.919528	5
463	0.918813	1
464	0.918097	5
465	0.917382	1
466	0.916667	5
467	0.915951	1
468	0.915236	5
469	0.914521	1
470	0.913805	5
471	0.91309	1
472	0.912375	5
473	0.91166	1
474	0.910944	5
475	0.910229	1
476	0.909514	5
477	0.908798	1
478	0.908083	5
479	0.907368	1
480	0.906652	5
481	0.905937	1
482	0.905222	5
483	0.904506	1
484	0.903791	5
485	0.903076	1
486	0.902361	5
487	0.901645	1
488	0.90093	5
489	0.900215	1
490	0.899499	5
491	0.898784	1
492	0.898069	5
493	0.897353	1
494	0.896638	5
495	0.895923	1
496	0.895207	5
497	0.894492	1
498	0.893777	5
499	0.893062	1
500	0.892346	5
501	0.891631	1
502	0.890916	5
503	0.8902	1
504	0.889485	5
505	0.88877	1
506	0.888054	5
507	0.887339	1
508	0.886624	5
509	0.885908	1
510	0.885193	5
511	0.884478	1
512	0.883763	5
513	0.883047	1
514	0.882332	5
515	0.881617	1
516	0.880901	5
517	0.880186	1
518	0.879471	5
519	0.878755	1
520	0.87804	5
521	0.877325	1
522	0.876609	5
523	0.875894	1
524	0.875179	5
525	0.874464	1
526	0.873748	5
527	0.873033	1
528	0.872318	5
529	0.871602	1
530	0.870887	5
531	0.870172	1
532	0.869456	5
533	0.868741	1
534	0.868026	5
535	0.86731	1
536	0.866595	5
537	0.86588	1
538	0.865165	5
539	0.864449	1
540	0.863734	5
541	0.863019	1
542	0.862303	5
543	0.861588	1
544	0.860873	5
545	0.860157	1
546	0.859442	5
547	0.858727	1
548	0.858011	5
549	0.857296	1
550	0.856581	5
551	0.855866	1
552	0.85515	5
553	0.854435	1
554	0.85372	5
555	0.853004	1
556	0.852289	5
557	0.851574	1
558	0.850858	5
559	0.850143	1
560	0.849428	5
561	0.848712	1
562	0.847997	5
563	0.847282	1
564	0.846567	5
565	0.845851	1
566	0.845136	5
567	0.844421	1
568	0.843705	5
569	0.84299	1
570	0.842275	5
571	0.841559	1
572	0.840844	5
573	0.840129	1
574	0.839413	5
575	0.838698	1
576	0.837983	5
577	0.837268	1
578	0.836552	5
579	0.835837	1
580	0.835122	5
581	0.834406	1
582	0.833691	5
583	0.832976	1
584	0.83226	5
585	0.831545	1
586	0.83083	5
587	0.830114	1
588	0.829399	5
589	0.828684	1
590	0.827969	5
591	0.827253	1
592	0.826538	5
593	0.825823	1
594	0.825107	5
595	0.824392	1
596	0.823677	5
597	0.822961	1
598	0.822246	5
599	0.821531	1
600	0.820815	5
601	0.8201	1
602	0.819385	5
603	0.81867	1
604	0.817954	5
605	0.817239	1
606	0.816524	5
607	0.815808	1
608	0.815093	5
609	0.814378	1
610	0.813662	5
611	0.812947	1
612	0.812232	5
613	0.811516	1
614	0.810801	5
615	0.810086	1
616	0.809371	5
617	0.808655	1
618	0.80794	5
619	0.807225	1
620	0.806509	5
621	0.805794	1
622	0.805079	5
623	0.804363	1
624	0.803648	5
625	0.802933	1
626	0.802217	5
627	0.801502	1
628	0.800787	5
629	0.800072	1
630	0.799356	5
631	0.798641	1
632	0.797926	5
633	0.79721	1
634	0.796495	5
635	0.79578	1
636	0.795064	5
637	0.794349	1
638	0.793634	5
639	0.792918	1
640	0.792203	5
641	0.791488	1
642	0.790773	5
643	0.790057	1
644	0.789342	5
645	0.788627	1
646	0.787911	5
647	0.787196	1
648	0.786481	5
649	0.785765	1
650	0.78505	5
651	0.784335	1
652	0.783619	5
653	0.782904	1
654	0.782189	5
655	0.781474	1
656	0.780758	5
657	0.780043	1
658	0.779328	5
659	0.778612	1
660	0.777897	5
661	0.777182	1
662	0.776466	5
663	0.775751	1
664	0.775036	5
665	0.77432	1
666	0.773605	5
667	0.77289	1
668	0.772175	5
669	0.771459	1
670	0.770744	5
671	0.770029	1
672	0.769313	5
673	0.768598	1
674	0.767883	5
675	0.767167	1
676	0.766452	5
677	0.765737	1
678	0.765021	5
679	0.764306	1
680	0.763591	5
681	0.762876	1
682	0.76216	5
683	0.761445	1
684	0.76073	5
685	0.760014	1
686	0.759299	5
687	0.758584	1
688	0.757868	5
689	0.757153	1
690	0.756438	5
691	0.755722	1
692	0.755007	5
693	0.754292	1
694	0.753577	5
695	0.752861	1
696	0.752146	5
697	0.751431	1
698	0.750715	5
699	0.75	1
700	0.749285	5

## Sheet: Desc_HID1
0.131579	0.0673342	0	-2.19648
0.309211	0.161204	0	-0.100439
0.440789	0.314512	0	-0.100439
0.559211	0.509303	0	-0.100439
0.730263	0.701855	0	-0.100439
0.875	0.849938	0	-0.100439
		0	-0.100439
		0	-0.100439
		0	-0.100439
		0	-0.100439
		0	-0.100439
		0	-0.100439
		0	-0.100439
		0	-0.100439
		0	-0.100439
		0	-0.100439
		0	-0.100439
		0	-0.100439
		0	-0.100439
		0	-0.100439
		1	1.4126
		1	1.4126
		1	1.4126
		1	1.4126
		1	1.4126
		1	1.4126
		1	1.4126
		1	1.4126
		1	1.4126
		1	1.4126
		1	1.4126
		1	1.4126
		1	1.4126
		1	1.4126
		1	1.4126
		1	1.4126
		1	1.4126
		1	1.4126
		1	1.4126
		1	1.4126
		1	1.4126
		1	1.4126
		1	1.4126
		1	1.4126
		1	1.4126
		1	1.4126
		1	1.4126
		2	2.32315
		2	2.32315
		2	2.32315
		2	2.32315
		2	2.32315
		2	2.32315
		2	2.32315
		2	2.32315
		2	2.32315
		2	2.32315
		2	2.32315
		2	2.32315
		2	2.32315
		2	2.32315
		2	2.32315
		2	2.32315
		2	2.32315
		2	2.32315
		2	2.32315
		2	2.32315
		3	2.95395
		3	2.95395
		3	2.95395
		3	2.95395
		3	2.95395
		3	2.95395
		3	2.95395
		3	2.95395
		3	2.95395
		3	2.95395
		3	2.95395
		3	2.95395
		3	2.95395
		3	2.95395
		3	2.95395
		3	2.95395
		3	2.95395
		3	2.95395
		4	3.69151
		4	3.69151
		4	3.69151
		4	3.69151
		4	3.69151
		4	3.69151
		4	3.69151
		4	3.69151
		4	3.69151
		4	3.69151
		4	3.69151
		4	3.69151
		4	3.69151
		4	3.69151
		4	3.69151
		4	3.69151
		4	3.69151
		4	3.69151
		4	3.69151
		4	3.69151
		4	3.69151
		4	3.69151
		4	3.69151
		4	3.69151
		4	3.69151
		4	3.69151
		5	4.64883
		5	4.64883
		5	4.64883
		5	4.64883
		5	4.64883
		5	4.64883
		5	4.64883
		5	4.64883
		5	4.64883
		5	4.64883
		5	4.64883
		5	4.64883
		5	4.64883
		5	4.64883
		5	4.64883
		5	4.64883
		5	4.64883
		5	4.64883
		5	4.64883
		5	4.64883
		5	4.64883
		5	4.64883
		6	6.05403
		6	6.05403
		6	6.05403
		6	6.05403
		6	6.05403
		6	6.05403
		6	6.05403
		6	6.05403
		6	6.05403
		6	6.05403
		6	6.05403
		6	6.05403
		6	6.05403
		6	6.05403
		6	6.05403
		6	6.05403
		6	6.05403
		6	6.05403
		6	8.10437

## Sheet: LI Frequency
SUPPLEMENTARY DATA 1A. Statistic analysis of LI Scores
	XLSTAT 2017.4.45175 - Univariant graph - Initiated: 23/02/18 a las 8:02:26 / Finished: 23/02/18 a las 8:02:28 / Microsoft Excel 15.4021408
	Quialitative Data: book = stats_figureS1.xlsx / Hoja = Hoja1 / Rango = Hoja1!$B$1:$B$153 / 152 fls y 1 clma
	Quialitative Data:Book = stats_figureS1.xlsx / Hoja = Hoja1 / Rango = Hoja1!$A$1:$A$153 / 152 fls y 1 clma
	Descriptive statistics (Quantitative data):
	Stats	Score
	Observations	152
	Min	0
	Max	6
	1° Quartil	1
	Mediane	3
	3° Quartil	5
	Mediane	2.95395
	Variance (n-1)	3.92502
	Tipical Deviation (n-1)	1.98117
	Box plots:
	P-P plots:
	Q-Q plots:
	Descriptive Stats(Qualitative Data):
	Variable\Statistics	No. of observations	No. Lost Values	Sum of weight	Category Number	Mode	Mode frequency	Category	Category frequency	Relative frequency for category (%)	Inferior limit frequency (95%)	Superior limit frequency (95%)	Category proportion	Inferior limit proportions (95%)	Superior limit proportions (95%)
	Tissue	152	0	152	3	IE15	75	IE15	75	49.3421	41.3941	57.2901	0.493421	0.413941	0.572901
								IE23	59	38.8158	31.0685	46.5631	0.388158	0.310685	0.465631
								ME	18	11.8421	6.70556	16.9787	0.118421	0.0670556	0.169787
	Bar Plots

[truncated: 7 more sheets: ANOVA_LI_Scores, ANOVA_HID, ANOVA_HID1, ANOVA_HID2, ANOVA1_HID, ANOVA1_HID1, ANOVA1_HID2]
