# Supplementary material for: The explant developmental stage profoundly impacts small RNA-mediated regulation at the dedifferentiation step of maize somatic embryogenesis
Source: Sci Rep. 2019 Oct 10;9:14511. doi: 10.1038/s41598-019-50962-y (PMC6786999; doi:10.1038/s41598-019-50962-y)
Supplement: Supplementary file 3 — Dataset 2 [file 41598_2019_50962_MOESM3_ESM.xlsx]

## Sheet: Sup_Table2
SUPPLEMENTARY TABLE 2A. ABUNDANCE AND NORMALIZATION OF sRNAs SEQUENCING DATA
													Normalized RPTM
Library Name	Tittle	Library ID	Technology	Total Sequences	Genome Matched reads*	Genome Matched reads (%) from total reads	Distinct Genome Matched Reads*	t/r/sn/snoRNA Matched Reads	Max. Len. of Reads	Min. Len. of Reads	Norm. Base Value	Normalization scaling factor	Genome Matched reads* (RPTM)	Distinct Genome Matched Reads* (RPTM)	t/r/sn/snoRNA Matched Reads (RPTM)
IE15_1	Embryo 15 DAP_R1	sTDD_IE15_1	SBS	8200013	5416133	0.660503	2008163	1182254	30	18	10M	0.820001	6.60503e+06	2.44898e+06	1.44177e+06
IE15_2	Embryo 15 DAP_R2	sTDD_IE15_2	SBS	16997209	11332791	0.666744	4874936	1434330	30	18	10M	1.69972	6.66744e+06	2.86808e+06	843862
IE23_1	Embryo 23 DAP_R1	sTDD_IE23_1	SBS	15661871	10196227	0.651022	4617907	897289	30	18	10M	1.56619	6.51022e+06	2.9485e+06	572913
IE23_2	Embryo 23 DAP_R2	sTDD_IE23_2	SBS	25943613	14158282	0.545733	6209852	1116891	30	18	10M	2.59436	5.45733e+06	2.3936e+06	430507
ME_1	Mature_Embryo_R1	sTDD_ME_1	SBS	15993391	10457463	0.653862	5136976	647380	30	18	10M	1.59934	6.53862e+06	3.21194e+06	404780
ME_2	Mature_Embryo_R2	sTDD_ME_2	SBS	17439535	11563933	0.663087	5928673	445753	30	18	10M	1.74395	6.63087e+06	3.39956e+06	255599
C15_1	Calli_15_DAP_R1	sTDD_C15_1	SBS	9513325	5737685	0.603121	989484	2161003	30	18	10M	0.951333	6.03121e+06	1.0401e+06	2.27155e+06
C15_2	Calli_15_DAP_R2	sTDD_C15_2	SBS	11582669	6884721	0.594398	1078458	2664260	30	18	10M	1.15827	5.94398e+06	931096	2.30021e+06
C23_1	Calli_23_DAP_R1	sTDD_C23_1	SBS	8485927	5081876	0.598859	853003	1800006	30	18	10M	0.848593	5.98859e+06	1.0052e+06	2.12117e+06
C23_2	Calli_23_DAP_R2	sTDD_C23_2	SBS	9219597	5620167	0.609589	954043	1607459	30	18	10M	0.92196	6.09589e+06	1.0348e+06	1.74352e+06
CM_1	Calli_Mature_Embryo_R1	sTDD_CM_1	SBS	9624341	5898184	0.61284	917940	2122832	30	18	10M	0.962434	6.1284e+06	953769	2.20569e+06
CM_2	Calli_Mature_Embryo_R2	sTDD_CM_2	SBS	7698239	4644283	0.603292	875434	1639453	30	18	10M	0.769824	6.03292e+06	1.13719e+06	2.12965e+06
SUPPLEMENTARY TABLE 2B. ABUNDANCE OF sRNAs SEQUENCING DATA BY SIZE
	TOTAL READS BY SIZE
Size	IE15_1	IE15_2	IE23_1	IE23_2	ME_1	ME_2	C15_1	C15_2	C23_1	C23_2	CM_1	CM_2
18	335912	418917	165711	313983	125497	113370	401579	482859	543331	329550	506126	399661
19	332469	422450	192052	335655	156030	148600	369762	453516	473839	297630	433135	342907
20	372758	492190	249120	403864	214706	234056	371846	449272	482767	316131	431009	341848
21	591166	1106433	663390	1035380	806515	960680	630238	717416	876379	745989	792019	648486
22	958071	2250258	1499997	2300244	2078741	2462485	597709	674927	813392	852481	693685	588882
23	409347	837017	845235	1211779	802705	913443	344711	406670	364984	304867	353458	287611
24	1460273	4283469	4993653	6919170	5482707	6275057	848055	944172	754273	1090866	856805	749828
25	192618	295494	295989	366933	175941	160423	226876	272097	208070	174467	214091	167883
26	139688	169913	143707	155575	68741	48419	200161	242915	154024	142086	188177	145150
27	120240	157975	135442	136891	64245	40805	196219	240452	115794	142428	180033	134689
SUPPLEMENTARY TABLE 2C. NORMALIZATION OF sRNAs SEQUENCING DATA BY SIZE
	RPTM BY SIZE
Size	IE15_1	IE15_2	IE23_1	IE23_2	ME_1	ME_2	C15_1	C15_2	C23_1	C23_2	CM_1	CM_2
18	683784	401488	180429	238236	125801	99820.9	959073	988595	1.13505e+06	749574	1.08879e+06	1.04982e+06
19	676776	404874	209109	254680	156408	130841	883086	928519	989876	676971	931766	900741
20	758788	471712	271246	306434	215226	206084	888063	919830	1.00853e+06	719052	927193	897959
21	1.20338e+06	1.0604e+06	722309	785600	808469	845867	1.50517e+06	1.46882e+06	1.8308e+06	1.69678e+06	1.7038e+06	1.70343e+06
22	1.95026e+06	2.15664e+06	1.63322e+06	1.74532e+06	2.08378e+06	2.16819e+06	1.42748e+06	1.38183e+06	1.69922e+06	1.939e+06	1.49226e+06	1.54686e+06
23	833269	802193	920305	919444	804650	804276	823258	832607	762472	693432	760364	755490
24	2.97254e+06	4.10525e+06	5.43716e+06	5.24996e+06	5.49599e+06	5.52511e+06	2.02537e+06	1.93308e+06	1.57572e+06	2.48122e+06	1.84317e+06	1.96963e+06
25	392094	283200	322277	278412	176367	141251	541838	557085	434670	396832	460556	440991
26	284350	162844	156470	118043	68907.6	42632.3	478036	497339	321765	323180	404809	381277
27	244761	151402	147471	103867	64400.7	35928.3	468621	492296	241900	323958	387290	353798
