# Supplementary material for: The explant developmental stage profoundly impacts small RNA-mediated regulation at the dedifferentiation step of maize somatic embryogenesis
Source: Sci Rep. 2019 Oct 10;9:14511. doi: 10.1038/s41598-019-50962-y (PMC6786999; doi:10.1038/s41598-019-50962-y)
Supplement: Supplementary file 4 — Dataset 3 [file 41598_2019_50962_MOESM4_ESM.xlsx]

## Sheet: Ids_miRNAs
Supplementary Table 3A: miRNA sequences from miRBASE 22
miRBASE 22	Sequence
zma-miR1432-3p	GGGTGTCATCTCGCCTGAAGCA
zma-miR1432-5p	CUCAGGAGAGAUGACACCGAC
zma-miR156(a-i,l)-5p	TGACAGAAGAGAGTGAGCAC
zma-miR156(d-g)-3p	GCUCACUUCUCUUUCUGUCAGC
zma-miR156a-3p	GCUCACUUCUCUCUCUGUCAGU
zma-miR156b-3p	GCUCACCCUCUAUCUGUCAGU
zma-miR156e-3p	GCUCACUGCUCUCUCUGUCAUC
zma-miR156h-3p	GCUCACUGCUCUUUCUGUCAUC
zma-miR156i-3p	GCUCACUGCUCUAUCUGUCAUC
zma-miR156j-3p	UGCUCUCUGCUCUCACUGUCAUC
zma-miR156j-5p	UGACAGAAGAGAGAGAGCACA
zma-miR156k-3p	GCUCGCUUCUCUUUCUGUCAGC
zma-miR156k-5p	UGACAGAAGAGAGCGAGCAC
zma-miR156l-3p	GCUCACUGCUCUAUCUGUCACC
zma-miR159(a,b,f,j,k)-3p	UUUGGAUUGAAGGGAGCUCUG
zma-miR159(c,d)-3p	CUUGGAUUGAAGGGAGCUCCU
zma-miR159(c,d)-5p	GAGCUCCCUUCGAUCCAAUCC
zma-miR159a-5p	GAGCUCCUAUCAUUCCAAUGA
zma-miR159f-5p	GAGCUCCUCUCAUUCCAAUGA
zma-miR159g-3p	UUUGGAGUGAAGGGAGUUCUG
zma-miR160(a-e,g)-5p	UGCCUGGCUCCCUGUAUGCCA
zma-miR160(b,g)-3p	GCGUGCAAGGAGCCAAGCAUG
zma-miR160a-3p	GCGUGCAAGGGGCCAAGCAUG
zma-miR160f-5p	UGCCUGGCUCCCUGUAUGCCG
zma-miR162-3p	UCGAUAAACCUCUGCAUCCA
zma-miR162-5p	GGGCGCAGUGGUUUAUCGAUC
zma-miR164(a-e,g)-5p	UGGAGAAGCAGGACACGUGAG
zma-miR164(c,h)-3p	CAUGUGCCCUUCUUCUCCAUC
zma-miR164a-3p	CACGUGUUCUCCUUCUCCAUC
zma-miR164b-3p	AUGUGCCCAUCUUCUCCACC
zma-miR164d-3p	CACGUGGUCUCCUUCUCCAU
zma-miR164e-3p	CAUGUGUCCGCCCUCUCCACC
zma-miR164f-5p	UGGAGAAGCAGGGCACGUGCU
zma-miR164g-3p	CACGUGCUCCCCUUCUCCACC
zma-miR164h-5p	UGGAGAAGCAGGGCACGUGUG
zma-miR166(b-i)-3p	UCGGACCAGGCUUCAUUCCC
zma-miR166(b,d)-5p	GGAAUGUUGUCUGGUUCAAGG
zma-miR166(j,k,n)-3p	UCGGACCAGGCUUCAAUCCCU
zma-miR166(l,m)-3p	UCGGACCAGGCUUCAUUCCUC
zma-miR166a-3p	UCGGACCAGGCUUCAUUCCCC
zma-miR166a-5p	GGAAUGUUGUCUGGCUCGGGG
zma-miR166c-5p	GGAAUGUUGUCUGGCUCGAGG
zma-miR166g-5p	GGAAUGUUGUCUGGUUGGAGA
zma-miR166h-5p	GGAAUGACGUCCGGUCCGAAC
zma-miR166i-5p	GGAAUGUCGUCUGGCGCGAGA
zma-miR166j-5p	GGUUUGUUUGUCUGGUUCAAGG
zma-miR166k-5p	GGAUUGUUGUCUGGCUCGGGG
zma-miR166m-5p	GGAAUGUUGGCUGGCUCGAGG
zma-miR166n-5p	GGAUUGUUGUCUGGCUCGGUG
zma-miR167(a-d)-5p	UGAAGCUGCCAGCAUGAUCUA
zma-miR167(e-j)-5p	UGAAGCUGCCAGCAUGAUCUG
zma-miR167(h,i)-3p	GAUCAUGUUGCAGCUUCAC
zma-miR167a-3p	GAUCAUGCAUGACAGCCUCAUU
zma-miR167b-3p	GAUCAUGCUGUGACAGUUUCACU
zma-miR167c-3p	GAUCAUGCUGUGGCAGCCUCACU
zma-miR167d-3p	GGUCAUGCUGCUGCAGCCUCACU
zma-miR167e-3p	GAUCAUGCUGUGCAGUUUCAUC
zma-miR167g-3p	GGUCAUGCUGUAGUUUCAUC
zma-miR167j-3p	GAUCAUGUGGCAGUUUCAUU
zma-miR168(a,b)-5p	UCGCUUGGUGCAGAUCGGGAC
zma-miR168a-3p	CCCGCCUUGCACCAAGUGAA
zma-miR168b-3p	CCCGCCUUGCAUCAAGUGAA
zma-miR169(a,b)-3p	GGCAAGUUGUUCUUGGCUACA
zma-miR169(a,b)-5p	CAGCCAAGGAUGACUUGCCGA
zma-miR169(c,r)-5p	CAGCCAAGGAUGACUUGCCGG
zma-miR169(i-k)-3p	GGCAGUCUCCUUGGCUAG
zma-miR169(i-k)-5p	UAGCCAAGGAUGACUUGCCUG
zma-miR169(m,n,q)-5p	UAGCCAAGAAUGGCUUGCCUA
zma-miR169c-3p	GGCAAGUCUGUCCUUGGCUACA
zma-miR169m-3p	GGCAUCCAUUCUUGGCUAAG
zma-miR169n-3p	GGCAGGCCUUCUUGGCUAAG
zma-miR169o-3p	GGCAGGUCUUCUUGGCUAGC
zma-miR169o-5p	UAGCCAAGAAUGACUUGCCUA
zma-miR169p-5p	UAGCCAAGGAUGACUUGCCGG
zma-miR171(d,e,i,j)-3p	UGAUUGAGCCGUGCCAAUAUC
zma-miR171(d,e)-5p	UGUUGGCUCGGCUCACUCAGA
zma-miR171(h,k)-3p	GUGAGCCGAACCAAUAUCACU
zma-miR171(h,k)-5p	UGGUAUUGUUUCGGCUCAUGU
zma-miR171(l,m)-3p	GGAUUGAGCCGCGUCAAUAUC
zma-miR171a-3p	UGAUUGAGCCGCGCCAAUAU
zma-miR171b-3p	UUGAGCCGUGCCAAUAUCAC
zma-miR171b-5p	GAUAUUGGCGCGGUUCAAUC
zma-miR171c-3p	UGACUGAGCCGUGCCAAUAUC
zma-miR171f-3p	UUGAGCCGUGCCAAUAUCACA
zma-miR171i-5p	UGUUGGCACGGUUCAAUCAAA
zma-miR171l-5p	UAUUGGCGUGCCUCAAUCCGA
zma-miR171m-5p	UAUUGGCGCGCCUCAAUCCGA
zma-miR171n-3p	UGAUUGAGCCGCGCCAAUAUC
zma-miR172(a-d)-3p	AGAAUCUUGAUGAUGCUGCA
zma-miR172(b,d)-5p	CAGCACCAUCAAGAUUCACA
zma-miR172c-5p	CAGCACCACCAAGAUUCACA
zma-miR172e	GGAAUCUUGAUGAUGCUGCAU
zma-miR2118b	UUCCCGAUGCCUCCCAUUCCUA
zma-miR2118c	UUCCUAAUGCCUCCCAUUCCUA
zma-miR2118d	UUCCUGAUGCCUCCCAUGCCUA
zma-miR2275(b,c)-3p	UUCAGUUUCCUCUAAUAUCUCA
zma-miR2275a-3p	UUUGUUUUCCUCCAAUAUCUCA
zma-miR319(a-d)-3p	UUGGACUGAAGGGUGCUCCC
zma-miR319(a,c)-5p	GAGCUCUCUUCAGUCCACUC
zma-miR319(b,d)-5p	AGAGCGUCCUUCAGUCCACUC
zma-miR390(a,b)-3p	CGCUAUCUAUCCUGAGCUCCA
zma-miR390(ab)-5p	AAGCUCAGGAGGGAUAGCGCC
zma-miR393(a,c)-5p	UCCAAAGGGAUCGCAUUGAUCU
zma-miR393a-3p	AUCAGUGCAAUCCCUUUGGAAU
zma-miR393b-3p	AUCAAUGCGAUCCUUUUGGAGG
zma-miR393b-5p	UCCAAAGGGAUCGCAUUGAUCC
zma-miR393c-3p	GUCAGUGCAAUCCCUUUGGAAU
zma-miR394(a,b)-5p	UUGGCAUUCUGUCCACCUCC
zma-miR395(b,d-j,n,p)-3p	GUGAAGUGUUUGGGGGAACUC
zma-miR395(c,l,m)-3p	GUGAAGUGUUUGGAGGAACUC
zma-miR395(e,h,j,p)-5p	GUUCCCUUCAAGCACUUCACAU
zma-miR395a-3p	GUGAAGUGUUUGGGGGAACUC
zma-miR395a-5p	GUUCUCCUCAAACCACUUCAGUU
zma-miR395b-5p	GUUCCCUACAAGCACUUCACAA
zma-miR395i-5p	GUUCCCUACAAGCACUUCACGA
zma-miR395n-5p	GUUCUCUACAAGCACUUCACGA
zma-miR395o-5p	GUUCUCUUCAAGCACUUCACGA
zma-miR396(a,b)-3p	GUUCAAUAAAGCUGUGGGAAA
zma-miR396(a,b)-5p	UUCCACAGCUUUCUUGAACUG
zma-miR396(c,d)	UUCCACAGGCUUUCUUGAACUG
zma-miR396(e,f)-5p	UUCCACAGCUUUCUUGAACUU
zma-miR396(g,h)-5p	UCCCACAGCUUUAUUGAACUG
zma-miR396f-3p	GGUCAAGAAAGCUGUGGGAAG
zma-miR397(a,b)-5p	UCAUUGAGCGCAGCGUUGAUG
zma-miR397b-3p	CCAGCGCUGCACUCAAUUACG
zma-miR398(a,b)-3p	UGUGUUCUCAGGUCGCCCCCG
zma-miR398a-5p	GGGGCGAACUGAGAACACAUG
zma-miR398b-5p	GGGGCGGACUGGGAACACAUG
zma-miR399(a,c,h)-3p	UGCCAAAGGAGAAUUGCCCUG
zma-miR399(e,i,j)-3p	UGCCAAAGGAGAGUUGCCCUG
zma-miR399a-5p	GUGCGGUUCUCCUCUGGCACG
zma-miR399c-5p	GGGUACGUCUCCUUUGGCACA
zma-miR399f-3p	UGCCAAAGGAAAUUUGCCCCG
zma-miR399f-5p	GGGCAACUUCUCCUUUGGCAGA
zma-miR399g-3p	UGCCAAAGGGGAUUUGCCCGG
zma-miR399j-5p	AGGCAGCUCUCCUCUGGCAGG
zma-miR408(a,b)-3p	CUGCACUGCCUCUUCCCUGGC
zma-miR408b-5p	CAGGGACGAGGCAGAGCAUGG
zma-miR444(a,b)	UGCAGUUGUUGUCUCAAGCUU
zma-miR528(a,b)-3p	CCUGUGCCUGCCUCUUCCAUU
zma-miR528(a,b)-5p	UGGAAGGGGCAUGCAGAGGAG
zma-miR529-3p	GCUGUACCCUCUCUCUUCUUC
zma-miR529-5p	AGAAGAGAGAGAGUACAGCCU
zma-miR827-3p	UUAGAUGACCAUCAGCAAACA
zma-miR827-5p	UUUGUUGGUGGUCAUUUAACC
zma-miR11969-5p	GCAAGGTCAGAGAAGGATATAATC
zma-miR11969-3p	TTATACCCATCTCTCACCTTGCAA
zma-miR11970-5p	CAAGCGTGCAAGCAAACCATT
zma-miR11970-3p	TGGTTTGGTTGCACGTTTGCA

## Sheet: miRNAs_RPTM_with_isoforms
Supplementary Table 3B: miRNA normalized abundance (Reads per ten million; RPTM)
RPTM
Input Sequence Name	IE15_1	IE15_2	IE23_1	IE23_2	ME_1	ME_2	C15_1	C15_2	C23_1	C23_2	CM_1	CM_2
zma-miR11969-3p	0	0	0	0	0	0	0	0	0	0	0	0
zma-miR11969-5p	0	0	0	0	0	0	0	0	0	0	0	0
zma-miR11970-3p	0	0	0	0	0	0	0	0	0	0	0	0
zma-miR11970-5p	0	0	0	0	0	0	0	0	0	0	0	0
zma-miR1432-3p	0	2	0	1	0	0	11	6	0	15	8	10
zma-miR1432-5p	0	3	4	1	3	3	32	36	9	21	52	42
zma-miR156(a-i,l)-5p	30970	42340	8185	15381	8299	27282	6972	6907	28592	8937	10721	9468
zma-miR156(d-g)-3p	1075	487	313	586	343	1065	639	576	3756	820	751	742
zma-miR156a-3p	855	442	97	182	89	264	536	460	2302	665	533	541
zma-miR156b-3p	484	628	45	126	20	47	222	174	667	1	1361	1453
zma-miR156e-3p	1669	1005	499	880	321	1039	119	129	1848	162	325	277
zma-miR156h-3p	474	224	268	463	275	851	65	70	1221	123	182	168
zma-miR156i-3p	430	514	1066	1827	811	3320	72	57	314	64	131	125
zma-miR156j-3p	1	1	0	4	3	5	0	0	0	1	0	0
zma-miR156j-5p	185	261	49	86	53	170	32	36	158	36	55	65
zma-miR156k-3p	1	1	2	0	0	3	40	46	254	34	41	37
zma-miR156k-5p	7	15	5	5	17	29	305	299	1201	201	413	312
zma-miR156l-3p	462	551	1132	1941	901	3740	82	66	420	88	159	147
zma-miR159(a,b,f,j,k)-3p	43070	61730	25479	40729	22521	43013	33184	30503	46295	30916	38322	29352
zma-miR159(c,d)-3p	40	135	404	630	2686	3478	249	230	261	99	115	80
zma-miR159(g-i)-5p	1	2	28	26	121	567	9	8	138	0	2	2
zma-miR159a-5p	228	222	66	151	74	144	72	82	241	53	72	95
zma-miR159f-5p	1	2	1	4	4	9	24	33	43	18	64	39
zma-miR159g-3p	39	43	34	38	18	37	32	30	40	21	34	20
zma-miR160(a-e,g)-5p	864	510	925	1545	714	1433	1421	1870	1606	4348	1403	1163
zma-miR160(b,g)-3p	10	1	2	6	0	1	2	1	0	4	0	0
zma-miR160a-3p	0	7	1	2	1	0	0	0	0	0	0	0
zma-miR160f-5p	40	31	13	28	11	25	26	76	58	72	42	41
zma-miR162-3p	97	281	44	69	78	116	32	42	102	75	272	236
zma-miR162-5p	0	2	0	0	1	1	2	0	0	0	0	1
zma-miR164(a-e,g)-5p	4	8	0	3	68	123	860	848	792	5163	274	280
zma-miR164(c,h)-3p	0	5	8	15	1	0	1	0	2	0	0	0
zma-miR164a-3p	1	2	0	2	0	1	6	3	22	6	30	17
zma-miR164b-3p	1	1	4	5	2	5	30	34	9	48	39	33
zma-miR164d-3p	0	2	0	2	0	0	9	3	5	6	29	17
zma-miR164e-3p	0	0	0	1	0	0	0	5	0	8	2	0
zma-miR164f-5p	6	7	12	32	13	24	55	49	54	131	121	105
zma-miR164g-3p	1	4	17	35	8	15	2	0	2	0	0	0
zma-miR164h-5p	0	0	2	0	1	0	3	3	1	4	9	5
zma-miR166(b-i)-3p	37992	62638	38978	63288	51072	77214	9035	10837	20882	14090	32886	28367
zma-miR166(b,d)-5p	2340	4742	3036	4924	329	397	243	237	62	217	554	580
zma-miR166(j,k,n)-3p	387	1030	490	956	1136	988	9	10	47	7	15	4
zma-miR166(l,m)-3p	476	1457	664	1193	977	941	25	31	63	21	40	36
zma-miR166a-3p	37857	62472	38922	63139	50981	77098	9013	10820	20841	14029	32828	28275
zma-miR166a-5p	39	64	69	99	74	57	270	338	325	682	398	369
zma-miR166c-5p	102	155	244	393	97	130	210	208	144	307	380	323
zma-miR166g-5p	1	1	1	7	3	2	10	13	8	16	0	8
zma-miR166h-5p	4	7	2	2	8	1	2	1	4	2	2	4
zma-miR166i-5p	1	0	0	0	0	0	0	1	0	0	0	0
zma-miR166j-5p	0	7	0	1	0	4	0	0	0	0	0	0
zma-miR166k-5p	3	7	4	9	0	0	0	0	0	0	0	0
zma-miR166m-5p	65	176	106	155	13	16	0	0	1	0	1	0
zma-miR166n-5p	5	28	19	23	2	0	0	0	0	0	0	0
zma-miR167(a-d)-5p	24978	70987	17355	27211	7676	8370	8353	9371	2498	9100	3461	3403
zma-miR167(e-j)-5p	1266	3706	2513	4094	7576	5463	8311	9709	17187	7473	26282	22650
zma-miR167(h,i)-3p	276	218	344	672	355	1308	1379	1305	14008	1477	2760	2804
zma-miR167a-3p	154	256	44	63	15	39	0	0	2	0	0	2
zma-miR167b-3p	0	4	4	13	6	8	564	609	416	1348	234	275
zma-miR167c-3p	677	3077	1059	1556	299	369	223	223	395	29	8	19
zma-miR167d-3p	25	107	20	24	8	3	27	15	1	5	4	7
zma-miR167e-3p	1	5	1	10	0	0	25	12	1	21	65	91
zma-miR167g-3p	1592	15460	1498	2854	2560	2832	18	9	161	122	66	57
zma-miR167j-3p	15	1	1	1	1	5	146	127	886	260	116	161
zma-miR168(a,b)-5p	1499	6156	5635	8742	9084	11693	11888	12895	7205	16320	11056	9297
zma-miR168a-3p	73	156	303	441	531	755	1193	1489	2616	1319	1428	1148
zma-miR168b-3p	438	944	1200	1657	2136	3707	1979	2723	7053	3432	2351	2053
zma-miR169(a,b)-3p	0	0	0	0	0	0	3	0	0	0	0	0
zma-miR169(a,b)-5p	0	1	0	0	5	2	10	5	34	8	9	4
zma-miR169(c,r)-5p	1	0	0	0	21	5	247	360	253	499	287	211
zma-miR169(i-k)-3p	0	0	0	0	5	4	6	3	56	80	67	45
zma-miR169(i-k)-5p	0	0	0	0	0	0	0	0	4	40	14	12
zma-miR169(m,n,q)-5p	0	0	0	0	0	0	0	2	0	6	0	0
zma-miR169c-3p	0	0	2	0	10	5	154	162	126	304	57	53
zma-miR169m-3p	1	0	0	1	0	1	1	3	0	10	13	7
zma-miR169n-3p	0	0	0	0	0	0	0	0	4	2	0	0
zma-miR169o-3p	3	5	6	9	31	25	0	0	0	0	0	5
zma-miR169o-5p	5	11	7	13	28	45	0	0	4	3	0	0
zma-miR169p-5p	1	9	0	2	0	0	1	1	7	0	4	2
zma-miR171(d,e,i,j)-3p	157	776	159	249	139	98	217	188	70	343	110	93
zma-miR171(d,e)-5p	327	1109	236	445	171	150	31	27	19	4	5	5
zma-miR171(h,k)-3p	9	10	2	5	23	75	379	409	1520	451	398	342
zma-miR171(h,k)-5p	1	7	7	7	11	13	556	579	526	593	534	507
zma-miR171(l,m)-3p	1	8	10	17	5	11	2	0	5	1	0	0
zma-miR171a-3p	0	2	0	0	0	0	1	1	0	0	0	0
zma-miR171b-3p	9	20	2	9	3	3	7	5	2	8	2	1
zma-miR171b-5p	2	2	4	1	5	2	0	0	0	0	0	0
zma-miR171c-3p	0	1	0	0	0	0	0	0	0	0	0	0
zma-miR171f-3p	0	4	0	1	0	0	0	0	0	0	0	0
zma-miR171i-5p	0	0	0	0	0	0	8	10	2	1	0	0
zma-miR171l-5p	1	1	2	6	1	0	0	0	0	0	0	0
zma-miR171m-5p	1	0	0	0	0	0	0	0	0	0	0	0
zma-miR171n-3p	0	2	0	0	0	0	1	1	0	0	0	0
zma-miR172(a-d)-3p	6	15	8	19	15	9	27	25	18	95	70	54
zma-miR172(b,d)-5p	1	3	0	1	1	2	2	4	5	6	6	5
zma-miR172c-5p	0	1	2	4	0	6	0	0	1	0	2	0
zma-miR172e	1	14	9	13	25	14	1	1	2	9	0	0
zma-miR2118b	1	1	0	0	0	0	0	2	2	1	0	0
zma-miR2118c	0	1	0	0	0	0	0	0	0	0	0	0
zma-miR2118d	0	2	0	0	0	0	0	0	2	1	0	0
zma-miR2275(b,c)-3p	0	0	0	0	1	0	0	0	1	0	0	0
zma-miR2275a-3p	0	0	0	0	0	0	0	0	1	0	0	0
zma-miR319(a-d)-3p	24121	109014	48691	73932	62848	56897	77244	81430	37344	121298	50162	42814
zma-miR319(a,c)-5p	85	124	191	314	72	99	38	41	27	47	52	41
zma-miR319(b,d)-5p	89	171	149	235	129	214	587	618	552	720	397	378
zma-miR390(a,b)-3p	990	2465	998	1922	391	519	1957	1728	1771	1580	4746	4286
zma-miR390(ab)-5p	1203	2053	1464	1898	569	804	4292	4744	4840	3272	8563	6653
zma-miR393(a,c)-5p	36	112	45	89	300	330	921	916	1126	2527	1369	1203
zma-miR393a-3p	127	206	139	192	767	2424	3050	3138	32974	4577	4774	3924
zma-miR393b-3p	5	18	35	69	350	256	394	535	187	401	2572	2246
zma-miR393b-5p	36	112	45	89	298	330	918	902	1105	2502	1358	1195
zma-miR393c-3p	127	208	140	196	765	2426	3064	3153	33091	4579	4807	3949
zma-miR394(a,b)-5p	243	633	369	757	686	1049	678	801	410	1273	1136	995
zma-miR395(b,d-j,n,p)-3p	109	269	533	984	1	8	2	1	4	1	0	1
zma-miR395(c,l,m)-3p	0	7	3	4	1	3	0	0	0	0	1	0
zma-miR395(e,h,j,p)-5p	5	9	48	89	0	0	1	0	0	0	0	0
zma-miR395a-3p	109	269	534	984	1	8	2	1	4	1	0	1
zma-miR395a-5p	2	13	29	43	0	0	0	0	0	0	0	0
zma-miR395b-5p	0	9	24	25	0	0	0	0	0	0	0	0
zma-miR395i-5p	3	3	22	53	1	0	0	0	0	0	0	0
zma-miR395n-5p	2	4	15	38	0	1	0	0	0	0	0	0
zma-miR395o-5p	0	0	2	9	0	0	0	0	0	0	0	0
zma-miR396(a,b)-3p	113	552	283	389	283	336	1330	1145	1124	1687	1081	939
zma-miR396(a,b)-5p	1280	1168	430	787	1146	3452	4707	5655	39092	12002	7270	6513
zma-miR396(c,d)	338	299	234	408	1048	2245	2808	3609	5641	3370	4344	3763
zma-miR396(e,f)-5p	18	20	13	20	27	42	81	97	494	179	147	167
zma-miR396(g,h)-5p	0	0	0	0	0	0	1	0	2	0	0	0
zma-miR396f-3p	0	0	2	5	1	2	4	1	0	0	0	0
zma-miR397(a,b)-5p	1	1	7	7	7	4	7	22	19	39	25	26
zma-miR397b-3p	1	0	7	7	0	1	1	1	5	8	14	10
zma-miR398(a,b)-3p	641	2253	4621	6344	1451	1032	3158	3539	2031	2921	10075	7583
zma-miR398a-5p	24	55	72	98	39	31	242	275	126	350	2668	1943
zma-miR398b-5p	237	568	2684	3426	735	534	486	645	296	713	2746	2083
zma-miR399(a,c,h)-3p	1	8	0	0	1	3	2	2	0	4	60	58
zma-miR399(e,i,j)-3p	5	0	0	5	5	6	1	3	3	2	0	0
zma-miR399a-5p	0	0	0	0	0	0	0	0	0	0	3	2
zma-miR399c-5p	2	2	0	0	5	0	0	0	0	0	0	0
zma-miR399f-3p	0	0	0	0	0	1	0	0	0	0	0	0
zma-miR399f-5p	0	0	0	0	2	1	0	0	0	0	0	0
zma-miR399g-3p	0	0	0	0	0	0	1	0	0	0	0	0
zma-miR399j-5p	4	1	0	1	4	2	0	1	0	0	0	0
zma-miR408(a,b)-3p	924	1365	6527	11838	3536	4288	7582	7969	17497	11407	17664	13651
zma-miR408b-5p	24	52	339	527	8	10	129	154	44	129	431	299
zma-miR444(a,b)	236	561	286	581	737	1199	269	242	662	370	264	309
zma-miR528(a,b)-3p	112	111	311	556	83	440	185	188	384	214	393	371
zma-miR528(a,b)-5p	6080	5587	15492	21727	10169	18591	8734	9601	19298	5996	22142	18861
zma-miR529-3p	4	8	3	12	56	171	6	10	13	1	1	12
zma-miR529-5p	20	31	27	40	119	250	128	110	468	94	152	133
zma-miR827-3p	305	732	779	1335	365	285	1218	1321	1204	9943	900	974
zma-miR827-5p	751	719	375	842	317	615	2914	2746	17239	14528	3466	3770

## Sheet: miRNAs_RPTM_by_family
	Supplementary Table 3C: miRNA families normalized abundance (Reads per ten million; RPTM)
	RPTM														Mean RPTM +1								log2 RPTM +1
	Input Sequence Name	IE15_1	IE15_2	IE23_1	IE23_2	ME_1	ME_2	C15_1	C15_2	C23_1	C23_2	CM_1	CM_2			IE15	IE23	ME	C15	C23	CM			IE15	IE23	ME	C15	C23	CM
															Input Sequence Name								Input Sequence Name
1	zma-miR11969	0	0	0	0	0	0	0	0	0	0	0	0		zma-miR11969	1	1	1	1	1	1		zma-miR11969	0	0	0	0	0	0
2	zma-miR11970	0	0	0	0	0	0	0	0	0	0	0	0		zma-miR11970	1	1	1	1	1	1		zma-miR11970	0	0	0	0	0	0
3	zma-miR1432	0	5	4	2	3	3	43	42	9	36	60	52		zma-miR1432	3.5	4	4	43.5	23.5	57		zma-miR1432	1.80735	2	2	5.44294	4.55459	5.83289
4	zma-miR156	36613	46469	11661	21481	11132	37815	9084	8820	40733	11132	14672	13335		zma-miR156	41542	16572	24474.5	8953	25933.5	14004.5		zma-miR156	15.3423	14.0165	14.579	13.1282	14.6625	13.7736
5	zma-miR159	43379	62134	26012	41578	25424	47248	33570	30886	47018	31107	38609	29588		zma-miR159	52757.5	33796	36337	32229	39063.5	34099.5		zma-miR159	15.6871	15.0446	15.1492	14.9761	15.2535	15.0575
6	zma-miR160	914	549	941	1581	726	1459	1449	1947	1664	4424	1445	1204		zma-miR160	732.5	1262	1093.5	1699	3045	1325.5		zma-miR160	9.51668	10.3015	10.0947	10.7305	11.5722	10.3723
7	zma-miR162	97	283	44	69	79	117	34	42	102	75	272	237		zma-miR162	191	57.5	99	39	89.5	255.5		zma-miR162	7.57743	5.84549	6.62936	5.2854	6.48382	7.99718
8	zma-miR164	13	29	43	95	93	168	966	945	887	5366	504	457		zma-miR164	22	70	131.5	956.5	3127.5	481.5		zma-miR164	4.45943	6.12928	7.03892	9.90162	11.6108	8.91139
9	zma-miR166	79272	132784	82535	134189	104692	156848	18817	22496	42377	29371	67104	57966		zma-miR166	106029	108363	130771	20657.5	35875	62536		zma-miR166	16.6941	16.7255	16.9967	14.3344	15.1307	15.9324
10	zma-miR167	28984	93821	22839	36498	18496	18397	19046	21380	35555	19835	32996	29469		zma-miR167	61403.5	29669.5	18447.5	20214	27696	31233.5		zma-miR167	15.906	14.8567	14.1711	14.3031	14.7574	14.9308
11	zma-miR168	2010	7256	7138	10840	11751	16155	15060	17107	16874	21071	14835	12498		zma-miR168	4634	8990	13954	16084.5	18973.5	13667.5		zma-miR168	12.178	13.1341	13.7684	13.9734	14.2117	13.7385
12	zma-miR169	11	26	15	25	100	87	422	536	488	952	451	339		zma-miR169	19.5	21	94.5	480	721	396		zma-miR169	4.2854	4.39232	6.56224	8.90689	9.49386	8.62936
13	zma-miR171	508	1942	422	740	358	352	1202	1220	2144	1401	1049	948		zma-miR171	1226	582	356	1212	1773.5	999.5		zma-miR171	10.2597	9.18488	8.47573	10.2432	10.7924	9.96506
14	zma-miR172	8	33	19	37	41	31	30	30	26	110	78	59		zma-miR172	21.5	29	37	31	69	69.5		zma-miR172	4.42626	4.85798	5.20945	4.9542	6.10852	6.11894
15	zma-miR2118	1	4	0	0	0	0	0	2	4	2	0	0		zma-miR2118	3.5	1	1	2	4	1		zma-miR2118	1.80735	0	0	1	2	0
16	zma-miR2275	0	0	0	0	1	0	0	0	2	0	0	0		zma-miR2275	1	1	1.5	1	2	1		zma-miR2275	0	0	0.584963	0	1	0
17	zma-miR319	24295	109309	49031	74481	63049	57210	77869	82089	37923	122065	50611	43233		zma-miR319	66803	61757	60130.5	79980	79995	46923		zma-miR319	16.0276	15.9143	15.8758	16.2874	16.2876	15.518
18	zma-miR390	2193	4518	2462	3820	960	1323	6249	6472	6611	4852	13309	10939		zma-miR390	3356.5	3142	1142.5	6361.5	5732.5	12125		zma-miR390	11.7127	11.6175	10.158	12.6352	12.4849	13.5657
19	zma-miR393	331	656	404	635	2480	5766	8347	8644	68483	14586	14880	12517		zma-miR393	494.5	520.5	4124	8496.5	41535.5	13699.5		zma-miR393	8.94983	9.02375	12.0098	13.0527	15.3421	13.7418
20	zma-miR394	243	633	369	757	686	1049	678	801	410	1273	1136	995		zma-miR394	439	564	868.5	740.5	842.5	1066.5		zma-miR394	8.77808	9.13955	9.76238	9.53236	9.71853	10.0587
21	zma-miR395	230	583	1210	2229	4	20	5	2	8	2	1	2		zma-miR395	407.5	1720.5	13	4.5	6	2.5		zma-miR395	8.67066	10.7486	3.70044	2.16993	2.58496	1.32193
22	zma-miR396	1749	2039	962	1609	2505	6077	8931	10507	46353	17238	12842	11382		zma-miR396f	1895	1286.5	4292	9720	31796.5	12113		zma-miR396	10.888	10.3292	12.0674	13.2467	14.9566	13.5643
23	zma-miR397	2	1	14	14	7	5	8	23	24	47	39	36		zma-miR397b	2.5	15	7	16.5	36.5	38.5		zma-miR397	1.32193	3.90689	2.80735	4.04439	5.18982	5.26679
24	zma-miR398	902	2876	7377	9868	2225	1597	3886	4459	2453	3984	15489	11609		zma-miR398	1890	8623.5	1912	4173.5	3219.5	13550		zma-miR398	10.8842	13.0741	10.9009	12.027	11.6526	13.726
25	zma-miR399	12	11	0	6	17	13	4	6	3	6	63	60		zma-miR399	12.5	4	16	6	5.5	62.5		zma-miR399	3.64386	2	4	2.58496	2.45943	5.96578
26	zma-miR408	948	1417	6866	12365	3544	4298	7711	8123	17541	11536	18095	13950		zma-miR408	1183.5	9616.5	3922	7918	14539.5	16023.5		zma-miR408	10.2088	13.2313	11.9374	12.9509	13.8277	13.9679
27	zma-miR444	236	561	286	581	737	1199	269	242	662	370	264	309		zma-miR444	399.5	434.5	969	256.5	517	287.5		zma-miR444	8.64205	8.76321	9.92035	8.00282	9.01402	8.16742
28	zma-miR528	6192	5698	15803	22283	10252	19031	8919	9789	19682	6210	22535	19232		zma-miR528	5946	19044	14642.5	9355	12947	20884.5		zma-miR528	12.5377	14.217	13.8379	13.1915	13.6603	14.3501
29	zma-miR529	24	39	30	52	175	421	134	120	481	95	153	145		zma-miR529	32.5	42	299	128	289	150		zma-miR529	5.02237	5.39232	8.224	7	8.17493	7.22882
30	zma-miR827	1056	1451	1154	2177	682	900	4132	4067	18443	24471	4366	4744		zma-miR827	1254.5	1666.5	792	4100.5	21458	4556		zma-miR827	10.2929	10.7026	9.62936	12.0016	14.3892	12.1536

## Sheet: DE_miRNA_by_family
Supplementary Table 3D: miRNA Differential Expression values from DESeq2
Log Base 2 of Fold Change (log2FC)
Input Sequence Name	IE15vsIE23	IE15vsME	IE23vsME	IE15vsC15	IE23vsC23	MEvsCM	C15vsC23	C15vsCM	C23vsCM
zma-miR166	0.576009	0.237654	-0.338355	3.3235	2.49114	1.95057	-0.256358	-1.13528	-0.878921
zma-miR159	1.28053	1.14472	-0.135816	1.70721	0.698433	0.94957	0.271753	0.387074	0.115321
zma-miR156	1.98558	1.46048	-0.525102	3.18007	0.218954	1.54507	-0.97554	-0.174526	0.801014
zma-miR167	1.47382	2.02265	0.548823	2.38964	0.998123	0.200017	0.0823114	-0.166972	-0.249283
zma-miR319	0.463648	0.36952	-0.0941277	0.469913	0.568508	1.30637	0.562243	1.20597	0.643732
zma-miR528	-0.918448	-0.554939	0.363509	0.472534	1.44993	0.344875	0.0589467	-0.682598	-0.741545
zma-miR390	0.638998	2.01886	1.37986	-0.00140464	0.053446	-2.484	0.693848	-0.463737	-1.15759
zma-miR168	-0.54485	-1.2434	-0.698554	-0.997469	-0.139913	0.935012	0.312707	0.689078	0.376371
zma-miR396	1.24831	-0.460968	-1.70928	-1.25747	-3.66687	-0.660102	-1.16109	0.136399	1.29749
zma-miR827	0.278783	1.22895	0.950162	-0.680874	-2.77333	-1.60098	-1.81367	0.30884	2.12251
zma-miR408	-2.34374	-1.18185	1.16189	-1.7227	0.291164	-1.08884	-0.329878	-0.547991	-0.218113
zma-miR160	0.0879836	0.259994	0.17201	0.0325235	-0.332323	0.561889	-0.276863	0.789359	1.06622
zma-miR398	-1.75603	0.245858	2.00189	-0.319312	2.35639	-1.78716	0.919676	-1.22199	-2.14167
zma-miR171	1.48331	2.03923	0.55592	0.781097	-0.705675	-0.524343	-0.00345787	0.733794	0.737252
zma-miR393	0.473103	-2.43583	-2.90893	-3.0948	-5.2884	-0.878657	-1.72049	-0.219689	1.50081
zma-miR394	0.17788	-0.545591	-0.723471	0.112876	0.310684	0.588998	0.375688	-0.0694692	-0.445157
zma-miR444	0.437496	-0.80861	-1.24611	1.50583	0.608058	2.61236	-0.460279	0.297918	0.758197
zma-miR395	-1.53183	5.50861	7.04044	7.49272	9.09582	3.39153	0.0712674	1.40742	1.33615
zma-miR162	2.21058	1.35506	-0.855512	3.14602	0.265537	-0.475694	-0.669912	-2.26665	-1.59674
zma-miR529	0.234165	-2.55584	-2.79001	-1.01196	-1.87566	1.7762	-0.629539	0.232311	0.86185
zma-miR164	-1.07237	-2.05716	-0.984788	-4.45862	-4.48057	-0.982875	-1.09432	1.41859	2.51291
zma-miR399	2.58237	0.156519	-2.42585	2.17076	0.247375	-1.04893	0.658984	-3.06317	-3.72216
zma-miR169	0.422726	-1.90685	-2.32957	-3.7209	-4.17538	-1.09002	-0.0317513	0.724033	0.755784
zma-miR172	0.0154666	-0.522558	-0.538025	0.241768	-0.357831	0.0609573	-0.584132	-0.703369	-0.119236
zma-miR397	-2.41166	-1.29819	1.11347	-2.10532	-0.344446	-1.63497	-0.650789	-0.82784	-0.177052
zma-miR2118	3.08877	3.05143	0	1.76568	-2.23609	0	-0.912997	1.8919	2.8049
zma-miR1432	0.104783	0.0934682	-0.0113153	-3.1083	-1.7652	-3.13772	1.44789	0.064056	-1.38383
zma-miR2275	0	-0.281926	-0.473686	0	-0.547938	0.747867	-0.676936	0	0.822119
Standard error value for Log Base 2 of Fold Change (log2FC SE)
Input Sequence Name	IE15vsIE23	IE15vsME	IE23vsME	IE15vsC15	IE23vsC23	MEvsCM	C15vsC23	C15vsCM	C23vsCM
zma-miR166	0.281765	0.281761	0.28176	0.281834	0.281796	0.281771	0.281865	0.281844	0.281807
zma-miR159	0.342684	0.342681	0.342697	0.342683	0.342691	0.342694	0.34269	0.342696	0.342688
zma-miR156	0.571665	0.57165	0.571682	0.571701	0.571675	0.571686	0.571711	0.571737	0.571678
zma-miR167	0.389724	0.389747	0.389767	0.389742	0.389744	0.389762	0.389761	0.389756	0.389739
zma-miR319	0.528679	0.528678	0.528676	0.528675	0.528673	0.52868	0.528669	0.528676	0.528676
zma-miR528	0.536884	0.536899	0.536802	0.536929	0.536804	0.536795	0.536849	0.536824	0.536797
zma-miR390	0.267973	0.269041	0.269036	0.26763	0.267655	0.268553	0.267312	0.267139	0.26717
zma-miR168	0.309465	0.309395	0.309146	0.309375	0.309111	0.309073	0.309021	0.309054	0.309038
zma-miR396f	0.488436	0.487882	0.488156	0.487733	0.487934	0.487431	0.48723	0.487281	0.487209
zma-miR827	0.300144	0.301222	0.300901	0.299454	0.298798	0.300171	0.298105	0.298397	0.298062
zma-miR408	0.333806	0.334027	0.332838	0.333826	0.332549	0.332762	0.332569	0.332561	0.332473
zma-miR160	0.559031	0.559143	0.5588	0.558815	0.55825	0.558711	0.558034	0.558383	0.558162
zma-miR398	0.426817	0.427255	0.426649	0.426954	0.426427	0.426594	0.426564	0.426293	0.426373
zma-miR171	0.393718	0.3949	0.395918	0.392427	0.393116	0.39485	0.391823	0.392376	0.392039
zma-miR393	0.571168	0.569779	0.569569	0.569658	0.569369	0.568017	0.567854	0.567895	0.567817
zma-miR394	0.445922	0.445109	0.44428	0.445269	0.444265	0.443161	0.443609	0.443321	0.443145
zma-miR444	0.355659	0.353628	0.353068	0.357542	0.354228	0.354373	0.356119	0.358278	0.35553
zma-miR395	0.438481	0.526026	0.523833	0.652053	0.599907	0.834088	0.767152	0.914999	0.881576
zma-miR162	0.337943	0.326071	0.34428	0.3492	0.345189	0.32243	0.356212	0.345808	0.323402
zma-miR529	0.640539	0.62482	0.618833	0.627816	0.618577	0.604725	0.605352	0.607829	0.604463
zma-miR164	0.645612	0.640298	0.615196	0.635253	0.609363	0.60505	0.598321	0.599682	0.59911
zma-miR399	0.819535	0.664913	0.807741	0.744168	0.879663	0.613419	0.810793	0.699141	0.708232
zma-miR169	0.516337	0.477385	0.470239	0.468659	0.460608	0.41756	0.406113	0.407498	0.406629
zma-miR172	0.657023	0.649277	0.635081	0.653322	0.626114	0.617737	0.622212	0.622006	0.608492
zma-miR397b	0.908851	0.94898	0.718082	0.906081	0.630701	0.688976	0.626495	0.625275	0.596888
zma-miR2118	1.66698	1.66698	1.74326	1.61368	1.64267	1.74326	1.58661	1.69882	1.64267
zma-miR1432	0.984415	0.988457	0.943091	0.862947	0.820362	0.81087	0.663513	0.644829	0.65944
zma-miR2275	1.70504	1.70504	1.70504	1.70504	1.70997	1.70504	1.70997	1.70504	1.70997
p-adj
Input Sequence Name	IE15vsIE23	IE15vsME	IE23vsME	IE15vsC15	IE23vsC23	MEvsCM	C15vsC23	C15vsCM	C23vsCM
zma-miR166	0.0881455	0.531962	0.326565	1.19603e-30	5.34969e-18	4.14089e-11	0.598019	0.000524941	0.00726154
zma-miR159	0.000869836	0.00195147	0.812198	1.76292e-06	0.0894744	0.0142296	0.59889	0.412889	0.793132
zma-miR156	0.00179916	0.0212467	0.483768	1.06387e-07	0.785923	0.0160506	0.273598	0.873086	0.246323
zma-miR167	0.000869836	1.69279e-06	0.240421	4.06681e-09	0.0265694	0.680766	0.971534	0.854992	0.609492
zma-miR319	0.525581	0.589927	0.927383	0.482137	0.46483	0.0269472	0.598019	0.103087	0.29782
zma-miR528	0.152488	0.444056	0.611543	0.482137	0.0193544	0.60733	0.972411	0.379929	0.246323
zma-miR390	0.0398987	8.67281e-13	2.9419e-06	1	0.841729	6.31161e-19	0.0881185	0.23121	8.2456e-05
zma-miR168	0.146167	0.000181638	0.0495235	0.00272141	0.759285	0.00772987	0.598019	0.103087	0.29782
zma-miR396	0.0269728	0.482641	0.00144444	0.0185395	2.65391e-13	0.234427	0.120189	0.873086	0.0255569
zma-miR827	0.520175	0.000157714	0.00429313	0.0378544	1.55781e-19	6.74136e-07	3.28207e-08	0.443092	2.99955e-11
zma-miR408	6.15673e-11	0.00102555	0.00144444	7.66422e-07	0.593091	0.003736	0.598019	0.253006	0.609492
zma-miR160	0.979934	0.718974	0.852996	1	0.712143	0.38295	0.78883	0.339154	0.126152
zma-miR398	0.000362563	0.659163	1.46015e-05	0.553342	1.14734e-07	0.000156651	0.145054	0.0290477	4.74805e-06
zma-miR171	0.000869836	1.69279e-06	0.240421	0.0724017	0.145281	0.234427	0.992959	0.215131	0.126152
zma-miR393	0.525581	0.000107016	2.9419e-06	1.94241e-07	1.55781e-19	0.189608	0.0342583	0.854992	0.0255569
zma-miR394	0.833796	0.34268	0.19697	0.895867	0.67809	0.234427	0.59889	0.942825	0.40106
zma-miR444	0.340137	0.0414748	0.00144444	6.45373e-05	0.160641	2.35709e-12	0.54933	0.567946	0.0912847
zma-miR395	0.00179916	3.24822e-24	9.48547e-40	2.05065e-29	1.76615e-50	0.000223049	0.972411	0.289352	0.226817
zma-miR162	8.53957e-10	0.000151319	0.0291549	1.93656e-18	0.650992	0.206494	0.235907	1.56147e-09	5.54403e-06
zma-miR529	0.833796	0.000157714	2.93792e-05	0.15767	0.00755259	0.00927343	0.598019	0.854992	0.246323
zma-miR164	0.159289	0.00283106	0.19697	1.25448e-11	7.75961e-13	0.171754	0.235907	0.100814	0.000127677
zma-miR399	0.0050618	0.876507	0.00655623	0.00706747	0.80738	0.152726	0.59889	0.000165134	2.06606e-06
zma-miR169	0.525581	0.000181638	4.90704e-06	1.42157e-14	8.72886e-19	0.019476	0.972411	0.23121	0.126152
zma-miR172	1	0.535713	0.510297	0.829894	0.712143	0.955519	0.598019	0.412889	0.844646
zma-miR397b	0.0223036	0.28217	0.204176	0.0352626	0.712143	0.0329321	0.598019	0.371031	0.795152
zma-miR2118	0.12779	0.117552	1	0.38342	0.303511	1	0.753325	0.412889	0.163754
zma-miR1432	0.985634	0.924665	1	0.00073692	0.0733096	0.000436118	0.145054	0.954976	0.0912847
zma-miR2275	1	0.900842	NA	1	0.806224	0.711777	0.842674	1	0.706354

## Sheet: miRNA_median_abundance
RPTM														miRNA_median_across_Six_samples
Input Sequence Name	IE15_1	IE15_2	IE23_1	IE23_2	ME_1	ME_2	C15_1	C15_2	C23_1	C23_2	CM_1	CM_2		Input Sequence Name	Median
zma-miR11969	0	0	0	0	0	0	0	0	0	0	0	0		zma-miR11969	0
zma-miR11970	0	0	0	0	0	0	0	0	0	0	0	0		zma-miR11970	0
zma-miR1432	0	5	4	2	3	3	43	42	9	36	60	52		zma-miR1432	7
zma-miR156	36613	46469	11661	21481	11132	37815	9084	8820	40733	11132	14672	13335		zma-miR156	14003.5
zma-miR159	43379	62134	26012	41578	25424	47248	33570	30886	47018	31107	38609	29588		zma-miR159	36089.5
zma-miR160	914	549	941	1581	726	1459	1449	1947	1664	4424	1445	1204		zma-miR160	1447
zma-miR162	97	283	44	69	79	117	34	42	102	75	272	237		zma-miR162	88
zma-miR164	13	29	43	95	93	168	966	945	887	5366	504	457		zma-miR164	312.5
zma-miR166	79272	132784	82535	134189	104692	156848	18817	22496	42377	29371	67104	57966		zma-miR166	73188
zma-miR167	28984	93821	22839	36498	18496	18397	19046	21380	35555	19835	32996	29469		zma-miR167	25911.5
zma-miR168	2010	7256	7138	10840	11751	16155	15060	17107	16874	21071	14835	12498		zma-miR168	13666.5
zma-miR169	11	26	15	25	100	87	422	536	488	952	451	339		zma-miR169	219.5
zma-miR171	508	1942	422	740	358	352	1202	1220	2144	1401	1049	948		zma-miR171	998.5
zma-miR172	8	33	19	37	41	31	30	30	26	110	78	59		zma-miR172	32
zma-miR2118	1	4	0	0	0	0	0	2	4	2	0	0		zma-miR2118	0
zma-miR2275	0	0	0	0	1	0	0	0	2	0	0	0		zma-miR2275	0
zma-miR319	24295	109309	49031	74481	63049	57210	77869	82089	37923	122065	50611	43233		zma-miR319	60129.5
zma-miR390	2193	4518	2462	3820	960	1323	6249	6472	6611	4852	13309	10939		zma-miR390	4685
zma-miR393	331	656	404	635	2480	5766	8347	8644	68483	14586	14880	12517		zma-miR393	7056.5
zma-miR394	243	633	369	757	686	1049	678	801	410	1273	1136	995		zma-miR394	721.5
zma-miR395	230	583	1210	2229	4	20	5	2	8	2	1	2		zma-miR395	6.5
zma-miR396	1749	2039	962	1609	2505	6077	8931	10507	46353	17238	12842	11382		zma-miR396	7504
zma-miR397	2	1	14	14	7	5	8	23	24	47	39	36		zma-miR397	14
zma-miR398	902	2876	7377	9868	2225	1597	3886	4459	2453	3984	15489	11609		zma-miR398	3935
zma-miR399	12	11	0	6	17	13	4	6	3	6	63	60		zma-miR399	8.5
zma-miR408	948	1417	6866	12365	3544	4298	7711	8123	17541	11536	18095	13950		zma-miR408	7917
zma-miR444	236	561	286	581	737	1199	269	242	662	370	264	309		zma-miR444	339.5
zma-miR528	6192	5698	15803	22283	10252	19031	8919	9789	19682	6210	22535	19232		zma-miR528	13027.5
zma-miR529	24	39	30	52	175	421	134	120	481	95	153	145		zma-miR529	127
zma-miR827	1056	1451	1154	2177	682	900	4132	4067	18443	24471	4366	4744		zma-miR827	3122
