# Supplementary material for: The explant developmental stage profoundly impacts small RNA-mediated regulation at the dedifferentiation step of maize somatic embryogenesis
Source: Sci Rep. 2019 Oct 10;9:14511. doi: 10.1038/s41598-019-50962-y (PMC6786999; doi:10.1038/s41598-019-50962-y)
Supplement: Supplementary file 5 — Dataset 4 [file 41598_2019_50962_MOESM5_ESM.xlsx]

## Sheet: TAS3_LOCI
	Supplementary_Table_S4A: Nomenclature of maize TAS3 loci
	ID [1]	Other Nomenclature [2]	Gene id AGPv2	Gene id AGPv3	TAS3 Genome location AGPv4
	ZmaysTAS3-1	TAS3b	GRMZM2G020468	GRMZM2G020468	Chr9	136742684	136743673
	ZmaysTAS3-2	TAS3e	GRMZM5G806469	GRMZM5G806469	Chr4	139211271	139211958
	ZmaysTAS3-3	TAS3a	GRMZM2G178686	GRMZM2G178686	Chr8	134117964	134118858
	ZmaysTAS3-4	TAS3g	GRMZM2G082055	GRMZM2G082055	Chr5	188158933	188159995
	ZmaysTAS3-5	TAS3i	GRMZM2G512113	GRMZM2G512113	Chr5	188174610	188175374
	ZmaysTAS3-6	TAS3f	GRMZM2G155490	GRMZM2G155490	Chr4	177903920	177904656
	ZmaysTAS3-7	TAS3d	GRMZM2G124744	GRMZM2G124744	Chr10	85277935	85279208
	ZmaysTAS3-8	TAS3c	GRMZM2G084821	GRMZM2G084821	Chr1	51729487	51730402
	ZmaysTAS3-9	TAS3h	GRMZM2G588623	GRMZM2G588623	Chr9	45948753	45948180
	[1] Based on Xia et al., 2017
	[2] Based on Dotto et al., 2014
	Supplementary_Table_S4B: TAS3 genes Normalized Abundance (RPTM)
		RPTM
		IE15_1	IE15_2	IE23_1	IE23_2	ME_1	ME_2	CE15_1	CE15_2	CE23_1	CE23_2	CM_1	CM_2
	TAS3b	4.01632	7.35323	20.402	8.35193	11.2725	16.5739	11.1801	1.57619	2.599	1.74097	3.72489	1.33212
	TAS3e	0	1.2442	0.723856	0	0	0.688623	0	0	0	0	0.0626031	0
	TAS3a	60.5393	65.0966	87.2917	136.324	20.6331	48.6888	0	0	0	0	0	0
	TAS3g	4.94007	7.66428	2.45307	1.58868	0	0	2.34515	3.75108	0	2.58074	0	0
	TAS3i	9.33125	4.50401	1.9705	9.01767	0.219077	0	0	0	0	0	0	0
	TAS3f	2.98546	0	1.34047	0	0	0	0	0	0	0	0.782539	0
	TAS3d	9.88015	19.0363	72.4258	86.6059	45.9165	80.1776	0	0	0	1.0241	0	0
	TAS3c	2.32947	0	0	0	0	0	1.81111	6.18256	0	0	0	0
	TAS3h	28.5159	36.0943	54.4903	41.2452	0.995804	7.84091	0	0	0	0	0	0
	All TAS3	122.538	140.993	241.098	283.134	79.0369	153.97	15.3363	11.5098	2.599	5.34581	4.57003	1.33212

## Sheet: Locus_Data_to_Count_tasiARFs
Supplementary_Table_S4C: tasiARF total normalized counts (RPTM)
	E15_1	E15_2	E23_1	E23_2	EM_1	EM_2	C15_1	C15_2	C23_1	C23_2	CM_1	CM_2
tasiARF3a-1	9	31	99	105	74	18	0	4	4	37	3	2
tasiARF3a-2	0	1	4	5	4	6	0	0	3	8	2	0
tasiARF3b-1	110	69	50	80	151	430	1178	1091	1331	1372	1291	1379
tasiARF3b-2	0	2	4	2	4	4	23	13	10	72	21	14
tasiARF3c-2	0	2	4	2	4	4	23	13	10	72	21	14
tasiARF3c-1	110	69	50	80	151	430	1178	1091	1331	1372	1291	1379
tasiARF3d	2	3	7	7	5	7	2	4	0	5	0	10
tasiARF3e	0	1	0	0	0	0	0	0	0	0	3	2
tasiARF3f	0	0	0	0	0	0	0	0	0	0	0	0
tasiARF3g	17	19	31	38	25	15	3	0	0	8	0	0
tasiARF3i	17	19	31	38	25	15	3	0	0	8	0	0
Supplementary_Table_S4D: tasiARF sequences included with loci info (RPTM)
tasiARF3 (RPTM)
#		Mature tasiARF	Chr	Signature	Strand	Len	Coordinate	E15_1	E15_2	E23_1	E23_2	EM_1	EM_2	C15_1	C15_2	C23_1	C23_2	CM_1	CM_2
Zm-TAS3-3	Zm-TAS3a	tasiARF3a-1	8	CTTGACCTTGTAAGGCTCTCA	c	21	134118187	0	2	0	1	0	0	0	0	0	0	0	0
Zm-TAS3-3	Zm-TAS3a	tasiARF3a-1	8	TCTTGACCTTGTAAGGCTCTC	c	21	134118188	0	2	1	4	1	0	0	1	0	2	0	0
Zm-TAS3-3	Zm-TAS3a	tasiARF3a-1	8	TTCTTGACCTTGTAAGGCTCT	c	21	134118189	9	27	94	94	72	16	0	3	2	35	3	2	CANONICAL
Zm-TAS3-3	Zm-TAS3a	tasiARF3a-1	8	CTTCTTGACCTTGTAAGGCTC	c	21	134118190	0	0	4	5	1	2	0	0	2	0	0	0
Zm-TAS3-3	Zm-TAS3a	tasiARF3a-1	8	TCTTCTTGACCTTGTAAGGCT	c	21	134118191	0	0	0	1	0	0	0	0	0	0	0	0
TOTAL tasiARF3a-1								9	31	99	105	74	18	0	4	4	37	3	2
Zm-TAS3-3	Zm-TAS3a	tasiARF3a-2	8	CTTGACCTTGTAAGGCCTCTT	c	21	134118208	0	0	0	1	0	1	0	0	0	0	0	0
Zm-TAS3-3	Zm-TAS3a	tasiARF3a-2	8	TCTTGACCTTGTAAGGCCTCT	c	21	134118209	0	0	1	0	0	0	0	0	0	0	0	0
Zm-TAS3-3	Zm-TAS3a	tasiARF3a-2	8	TTCTTGACCTTGTAAGGCCTC	c	21	134118210	0	1	1	3	4	2	0	0	3	8	2	0	CANONICAL
Zm-TAS3-3	Zm-TAS3a	tasiARF3a-2	8	GTTCTTGACCTTGTAAGGCCT	c	21	134118211	0	0	1	1	0	0	0	0	0	0	0	0
Zm-TAS3-3	Zm-TAS3a	tasiARF3a-2	8	CGTTCTTGACCTTGTAAGGCC	c	21	134118212	0	0	1	0	0	3	0	0	0	0	0	0
TOTAL tasiARF3a-2								0	1	4	5	4	6	0	0	3	8	2	0
Zm-TAS3-1	Zm-TAS3b	tasiARF3b-1	9	CTTGACCTTGTAAGACCCAAC	c	21	136743079	0	0	0	1	0	0	0	1	0	2	0	2
Zm-TAS3-1	Zm-TAS3b	tasiARF3b-1	9	TCTTGACCTTGTAAGACCCAA	c	21	136743080	107	62	49	75	146	425	1147	1055	1321	1265	1240	1306
Zm-TAS3-1	Zm-TAS3b	tasiARF3b-1	9	TTCTTGACCTTGTAAGACCCA	c	21	136743081	3	4	0	1	4	5	13	22	10	47	37	55	CANONICAL
Zm-TAS3-1	Zm-TAS3b	tasiARF3b-1	9	TTTCTTGACCTTGTAAGACCC	c	21	136743082	0	1	1	0	0	0	8	6	0	20	3	4
Zm-TAS3-1	Zm-TAS3b	tasiARF3b-1	9	TTTTCTTGACCTTGTAAGACC	c	21	136743083	0	2	0	3	1	0	10	7	0	38	11	12
TOTAL tasiARF3b-1								110	69	50	80	151	430	1178	1091	1331	1372	1291	1379
Zm-TAS3-1	Zm-TAS3b	tasiARF3b-2	9	CTTGACCTTGCAAGACCTTTT	c	21	136743100	0	0	0	0	0	1	0	0	0	0	0	0
Zm-TAS3-1	Zm-TAS3b	tasiARF3b-2	9	TCTTGACCTTGCAAGACCTTT	c	21	136743101	0	2	4	2	4	3	23	12	10	72	21	14
Zm-TAS3-1	Zm-TAS3b	tasiARF3b-2	9	TTCTTGACCTTGCAAGACCTT	c	21	136743102	0	0	0	0	0	0	0	1	0	0	0	0	CANONICAL
TOTAL tasiARF3b-2								0	2	4	2	4	4	23	13	10	72	21	14
Zm-TAS3-8	Zm-TAS3c	tasiARF3c-1	1	TTTTCTTGACCTTGTAAGACC	w	21	51729929	0	2	0	3	1	0	10	7	0	38	11	12
Zm-TAS3-8	Zm-TAS3c	tasiARF3c-1	1	TTTCTTGACCTTGTAAGACCC	w	21	51729930	0	1	1	0	0	0	8	6	0	20	3	4
Zm-TAS3-8	Zm-TAS3c	tasiARF3c-1	1	TTCTTGACCTTGTAAGACCCA	w	21	51729931	3	4	0	1	4	5	13	22	10	47	37	55	CANONICAL
Zm-TAS3-8	Zm-TAS3c	tasiARF3c-1	1	TCTTGACCTTGTAAGACCCAA	w	21	51729932	107	62	49	75	146	425	1147	1055	1321	1265	1240	1306
Zm-TAS3-8	Zm-TAS3c	tasiARF3c-1	1	CTTGACCTTGTAAGACCCAAC	w	21	51729933	0	0	0	1	0	0	0	1	0	2	0	2
TOTAL tasiARF3c-1								110	69	50	80	151	430	1178	1091	1331	1372	1291	1379
Zm-TAS3-8	Zm-TAS3c	tasiARF3c-2	1	TTCTTGACCTTGCAAGACCTT	w	21	51729910	0	0	0	0	0	0	0	1	0	0	0	0	CANONICAL
Zm-TAS3-8	Zm-TAS3c	tasiARF3c-2	1	TCTTGACCTTGCAAGACCTTT	w	21	51729911	0	2	4	2	4	3	23	12	10	72	21	14
Zm-TAS3-8	Zm-TAS3c	tasiARF3c-2	1	CTTGACCTTGCAAGACCTTTT	w	21	51729912	0	0	0	0	0	1	0	0	0	0	0	0
TOTAL tasiARF3c-2								0	2	4	2	4	4	23	13	10	72	21	14
ZmTAS3-7	Zm-TAS3d	tasiARF3d	10	CGTTCTTGACCTTGTAAGGCC	w	21	85278896	0	0	1	0	0	3	0	0	0	0	0	0
ZmTAS3-7	Zm-TAS3d	tasiARF3d	10	TTCTTGACCTTGTAAGGCCCT	w	21	85278898	2	3	6	5	5	4	2	4	0	3	0	10	CANONICAL
ZmTAS3-7	Zm-TAS3d	tasiARF3d	10	TCTTGACCTTGTAAGGCCCTC	w	21	85278899	0	0	0	1	0	0	0	0	0	0	0	0
ZmTAS3-7	Zm-TAS3d	tasiARF3d	10	CTTGACCTTGTAAGGCCCTCC	w	21	85278900	0	0	0	1	0	0	0	0	0	2	0	0
TOTAL tasiARF3d								2	3	7	7	5	7	2	4	0	5	0	10
Zm-TAS3-2	Zm-TAS3e	tasiARF3e	4	TTCTTGATCTTGCAAGACTTT	w	21	139211626	0	1	0	0	0	0	0	0	0	0	3	0	CANONICAL
TOTAL tasiARF3e								0	1	0	0	0	0	0	0	0	0	3	0
ZmaysTAS3-6	Zm-TAS3f	tasiARF3f	4	TTCTTGACCTTGCAAGGCCTT		21		0	0	0	0	0	0	0	0	0	0	0	0	CANONICAL
TOTAL tasiARF3f								0	0	0	0	0	0	0	0	0	0	0	0
ZmaysTAS3-4	Zm-TAS3g	tasiARF3g	5	CTTCTTGACCTTGCAAGACTT	w	21	188159418	0	1	0	1	1	0	0	0	0	0	0	0
ZmaysTAS3-4	Zm-TAS3g	tasiARF3g	5	TTCTTGACCTTGCAAGACTTT	w	21	188159419	17	17	31	37	24	15	3	0	0	8	0	0	CANONICAL
ZmaysTAS3-4	Zm-TAS3g	tasiARF3g	5	TCTTGACCTTGCAAGACTTTT	w	21	188159420	0	1	0	0	0	0	0	0	0	0	0	0
TOTAL tasiARF3g								17	19	31	38	25	15	3	0	0	8	0	0
Zm-TAS3-5	Zm-TAS3i	tasiARF3i	5	CTTCTTGACCTTGCAAGACTT	w	21	188174966	0	1	0	1	1	0	0	0	0	0	0	0
Zm-TAS3-5	Zm-TAS3i	tasiARF3i	5	TTCTTGACCTTGCAAGACTTT	w	21	188174967	17	17	31	37	24	15	3	0	0	8	0	0	CANONICAL
Zm-TAS3-5	Zm-TAS3i	tasiARF3i	5	TCTTGACCTTGCAAGACTTTT	w	21	188174968	0	1	0	0	0	0	0	0	0	0	0	0
TOTAL tasiARF3g								17	19	31	38	25	15	3	0	0	8	0	0

## Sheet: tasiARFs
Supplementary_Table_S4E: tasiARFs sequences
TAS3 Precursor	tasiARFs sequences
TAS3b	UUCUUGACCUUGCAAGACCUU	UUCUUGACCUUGUAAGACCCA
TAS3e	UUCUUGAUCUUGCAAGACUUU
TAS3a	UUCUUGACCUUGUAAGGCCUC	UUCUUGACCUUGUAAGGCUCUC
TAS3g	UUCUUGACCUUGCAAGACUUU
TAS3i	UUCUUGACCUUGCAAGACUUU
TAS3f	UUCUUGACCUUGCAAGGCCUU
TAS3d	UUCUUGACCUUGUAAGGCCCU
TAS3c	UUCUUGACCUUGCAAGACCUU	UUCUUGACCUUGUAAGACCCA
TAS3h	-
Supplementary_Table_S4F: tasiARFs Abundance
	RPTM
	E15_1	E15_2	E23_1	E23_2	EM_1	EM_2	C15_1	C15_2	C23_1	C23_2	CM_1	CM_2
tasiARF3a-1	9	31	99	105	74	18	0	4	4	37	3	2
tasiARF3a-2	0	1	4	5	4	6	0	0	3	8	2	0
tasiARF3b-1	110	69	50	80	151	430	1178	1091	1331	1372	1291	1379
tasiARF3b-2	0	2	4	2	4	4	23	13	10	72	21	14
tasiARF3c-2	0	2	4	2	4	4	23	13	10	72	21	14
tasiARF3c-1	110	69	50	80	151	430	1178	1091	1331	1372	1291	1379
tasiARF3d	2	3	7	7	5	7	2	4	0	5	0	10
tasiARF3e	0	1	0	0	0	0	0	0	0	0	3	2
tasiARF3f	0	0	0	0	0	0	0	0	0	0	0	0
tasiARF3g	17	19	31	38	25	15	3	0	0	8	0	0
tasiARF3i	17	19	31	38	25	15	3	0	0	8	0	0
All tasiARFs	265	216	280	357	443	929	2410	2216	2689	2954	2632	2800
Supplementary_Table_S4G: tasiARFs Differential Expression data from DESeq2
	log2FC
	IE15vsIE23	IE15vsME	IE23vsME	IE15vsC15	IE23vsC23	MEvsCM	C15vsC23	C15vsCM	C23vsCM
tasiARF3a-1	-2.02716	-1.19943	0.827722	3.87539	3.06061	5.58443	-2.84193	0.509608	3.35154
tasiARF3a-2	-2.29986	-2.52617	-0.226303	1.72629	0.603472	3.20512	-3.42268	-1.04734	2.37534
tasiARF3b-1	0.577347	-1.6243	-2.20165	-2.65578	-3.23926	-0.433928	-0.00614108	0.59755	0.603691
tasiARF3b-2	-1.17362	-1.61331	-0.439689	-2.64187	-2.5007	-0.253253	-1.03245	0.77531	1.80776
tasiARF3c-1	0.577347	-1.6243	-2.20165	-2.65578	-3.23926	-0.433928	-0.00614108	0.59755	0.603691
tasiARF3c-2	-1.17362	-1.61331	-0.439689	-2.64187	-2.5007	-0.253253	-1.03245	0.77531	1.80776
tasiARF3d	-1.14688	-1.03986	0.107012	0.604626	2.03518	1.80554	0.28368	0.16105	-0.122631
tasiARF3e	0.596202	0.545222	0	0.931801	0	-0.909105	0	-1.29568	-1.39932
tasiARF3g	-0.746273	-0.205792	0.540481	4.09322	3.70337	6.95497	-1.13613	2.65596	3.79209
tasiARF3i	-0.746273	-0.205792	0.540481	4.09322	3.70337	6.95497	-1.13613	2.65596	3.79209
	p-adj
	IE15vsIE23	IE15vsME	IE23vsME	IE15vsC15	IE23vsC23	MEvsCM	C15vsC23	C15vsCM	C23vsCM
tasiARF3a-1	0.165364	0.411486	0.995891	0.00374807	0.0157354	2.01262e-05	0.186443	1	0.0359711
tasiARF3a-2	NA	NA	1	0.43303	0.85739	0.125235	0.452052	0.9649	0.285348
tasiARF3b-1	0.391304	0.00333382	0.000217469	2.43666e-07	4.31618e-10	0.476532	1	0.722997	0.313803
tasiARF3b-2	NA	0.387725	1	0.0844183	0.103498	0.903076	1	0.93679	0.244747
tasiARF3c-1	0.391304	0.00333382	0.000217469	2.43666e-07	4.31618e-10	0.476532	1	0.722997	0.313803
tasiARF3c-2	NA	0.387725	1	0.0844183	0.103498	0.903076	1	0.93679	0.244747
tasiARF3d	NA	NA	1	0.776983	0.348511	0.375061	1	1	0.950488
tasiARF3e	NA	NA	1	NA	1	NA	1	0.937319	NA
tasiARF3g	NA	0.905444	1	0.00503328	0.00958465	4.27217e-05	1	0.597227	0.0764809
tasiARF3i	NA	0.905444	1	0.00503328	0.00958465	4.27217e-05	1	0.597227	0.0764809

## Sheet: Target_ARFs
Supplementary_Table_S4F: tasiARFs Targets
ARFs Based on Xia et al, 2017	ARFs Based on Dotto et al., 2014	Sequence AGPv4.37	Name	Target site	AGPv4
					Start	End
ARF2		Zm00001d042267_T002	arftf10	TCGCACTTGGCAGGTCGGTGG	1179	1199
			ARF-transcription factor 10
ARF3/4	arf3a	Zm00001d039006_T003	arftf24	AAGGTCTTGCAAGGTCAAGAA	1915	1935
			ARF-transcription factor 24	AAGGTCTTGCAAGGTCAAGAA	1684	1704
ARF3/4	arf3b	Zm00001d038698_T003	arftf23	AGGGTCTTGCAAGGTCAAGAA	1347	1367
			ARF-transcription factor 23	GAGGTCTTGCAAGGTCAAGAA	1566	1586
ARF3/4	arf3c	Zm00001d043431_T002	arftf11	GAGGTCTTGCAAGGTCAAGAA	1728	1748
			ARF-transcription factor 11	AGGGTCTTGCAAGGTCAAGAT	1509	1529
ARF3/4	arf3d	Zm00001d043922 _T001	arftf12	AAGGTCTTGCAAGGTCAAGAA	1706	1726
			ARF-transcription factor 12	AAGGTCTTGCAAGGTCAAGAA	1493	1513
ARF3/4	arf3e	Zm00001d012731_T001	arftf26	AGGGTCTTGCAAGGTCAAGAA	1431	1451
			ARF-transcription factor 26	GAGGTCTTGCAAGGTCAAGAA	1650	1670
Supplementary_Table_S4G: Differential expression of targets of tasiARFs. Data from DESeq2
log2FC
ID	ARF	IE15vsIE23	IE15vsME	IE23vsME	IE15vsC15	IE23vsC23	MEvsCM	C15vsC23	C15vsCM	C23vsCM
Zm00001d042267	ZmARF10	-0.16215	0.720821	0.882972	0.302132	0.571523	-0.802361	0.107241	-0.383672	-0.490913
Zm00001d039006	ZmARF24	0.242171	2.11274	1.87057	3.18038	2.7084	-0.56915	-0.229812	-1.6368	-1.40698
Zm00001d038698	ZmARF23	0.335995	0.673795	0.3378	1.91061	2.2647	1.7403	0.690089	0.503484	-0.186605
Zm00001d043431	ZmARF11	0.969613	3.15383	2.18422	4.16213	3.26843	0.0571212	0.0759177	-0.951174	-1.02709
Zm00001d043922	ZmARF12	0.486007	2.45207	1.96606	4.01628	3.55199	1.78826	0.0217216	0.224048	0.202327
Zm00001d012731	ZmARF26	0.855984	3.2718	2.41581	4.46617	3.5406	0.0138483	-0.0695853	-1.18053	-1.11094
SE log2FC
ID	ARF	IE15vsIE23	IE15vsME	IE23vsME	IE15vsC15	IE23vsC23	MEvsCM	C15vsC23	C15vsCM	C23vsCM
Zm00001d042267	ZmARF10	0.173527	0.176261	0.175885	0.174607	0.175117	0.177247	0.176188	0.175602	0.176485
Zm00001d039006	ZmARF24	0.289279	0.292026	0.292057	0.294334	0.294736	0.294104	0.299698	0.296395	0.296765
Zm00001d038698	ZmARF23	0.24315	0.245085	0.245311	0.248656	0.25634	0.258513	0.261568	0.261901	0.269001
Zm00001d043431	ZmARF11	0.291086	0.299191	0.299759	0.305032	0.310302	0.309717	0.32342	0.315364	0.319932
Zm00001d043922	ZmARF12	0.150665	0.154799	0.154961	0.161502	0.164665	0.173043	0.174636	0.179065	0.181785
Zm00001d012731	ZmARF26	0.172376	0.186837	0.187572	0.200104	0.206016	0.203868	0.229719	0.216092	0.220956
p-adj
ID	ARF	IE15vsIE23	IE15vsME	IE23vsME	IE15vsC15	IE23vsC23	MEvsCM	C15vsC23	C15vsCM	C23vsCM
Zm00001d042267	ZmARF10	0.637681	0.000173329	3.58887e-06	0.129459	0.00337293	2.36719e-05	0.825134	0.133643	0.0346478
Zm00001d039006	ZmARF24	0.681138	5.95395e-12	2.03639e-09	8.04501e-26	7.53808e-19	0.0922227	0.760506	2.00456e-06	5.62063e-05
Zm00001d038698	ZmARF23	0.421968	0.0148845	0.267225	1.44234e-13	1.69778e-17	1.48303e-10	0.0949791	0.203229	0.70687
Zm00001d043431	ZmARF11	0.0109636	2.42053e-24	6.51331e-12	1.18141e-40	1.70319e-24	0.905668	0.950299	0.0234218	0.011734
Zm00001d043922	ZmARF12	0.0147512	3.53314e-54	1.33969e-34	1.371e-133	1.51003e-100	1.54643e-23	0.970271	0.470727	0.499972
Zm00001d012731	ZmARF26	2.88352e-05	4.00194e-66	1.21793e-35	1.08241e-107	5.16279e-64	0.962636	0.92828	2.6966e-06	1.57151e-05

## Sheet: Sheet1
		RPTM
		TAS genes			tasiARFs
	IE15	122.538	140.993	131.765	265	216	240.5
	IE23	241.098	283.134	262.116	280	357	318.5
	ME	79.0369	153.97	116.503	443	929	686
	C15	15.3363	11.5098	13.4231	2410	2216	2313
	C23	2.599	5.34581	3.97241	2689	2954	2821.5
	CM	4.57003	1.33212	2.95108	2632	2800	2716
