# Supplementary material for: The explant developmental stage profoundly impacts small RNA-mediated regulation at the dedifferentiation step of maize somatic embryogenesis
Source: Sci Rep. 2019 Oct 10;9:14511. doi: 10.1038/s41598-019-50962-y (PMC6786999; doi:10.1038/s41598-019-50962-y)
Supplement: Supplementary file 6 — Dataset 5 [file 41598_2019_50962_MOESM6_ESM.xlsx]

## Sheet: hcsiRNAs
SUPPLEMENTARY TABLE 5A. ABUNDANCES OF hcsiRNAs CORRESPONDING TO TE SUPERFAMILIES NORMALIZED BY THE NUMBER OF MAPPING TIMES																SUPPLEMENTARY TABLE 5B. hcsiRNAs BY SIZE MAPPED ON TE SUPERFAMILIES (NORMALIZED BY NUMBER OF MAPPING TIME AND RPTM)
	raw counts TE_AGPv4_Normalized_by_number_of_mapping_times																	RPTM
Size	TE	E15_1	E15_2	E23_1	E23_2	EM_1	EM_2	C15_1	C15_2	C23_1	C23_2	CM_1	CM_2			Size	TE	E15_1	E15_2	E23_1	E23_2	EM_1	EM_2	C15_1	C15_2	C23_1	C23_2	CM_1	CM_2
21nt	RIL-L1	65.7202	116.061	59.3663	90.5798	62.8857	82.402	23.4075	20.8929	41.5155	41.354	19.3909	15.0679			21nt	RIL-L1	121.342	102.412	58.2238	63.9765	60.1348	71.2577	40.7961	30.3467	81.6932	73.5814	32.876	32.4439
21nt	RIT-L1	285.538	652.212	322.873	539.252	546.252	648.863	236.714	259.983	138.258	291.298	187.546	194.172			21nt	RIT-L1	527.198	575.508	316.659	380.874	522.356	561.109	412.559	377.624	272.062	518.308	317.973	418.088
21nt	RLC-Copia	35542	83695.7	55817.9	92845.7	94242.4	112970	17786.9	19175.1	28536.7	35626.7	24427.4	22066.4			21nt	RLC-Copia	65622.4	73852.7	54743.7	65577	90119.8	97691.7	31000.1	27851.7	56153.8	63390.7	41415.1	47512.9
21nt	RLG-Gypsy	110028	173035	110339	168922	137808	152181	116440	138624	140104	106800	133831	106703			21nt	RLG-Gypsy	203149	152685	108215	119310	131780	131600	202938	201351	275693	190030	226902	229751
21nt	RLX-Unknown-LTR	179539	277903	159459	245949	186732	234435	161556	184429	217225	160321	202568	162740			21nt	RLX-Unknown-LTR	331490	245221	156390	173714	178563	202729	281569	267882	427451	285260	343441	350409
21nt	RST-tRNA	731.473	1070.8	731.137	1141.9	907.463	1087.74	255.83	264.356	880.674	612.207	326.688	292.37			21nt	RST-tRNA	1350.54	944.867	717.066	806.525	867.766	940.635	445.876	383.975	1732.97	1089.3	553.878	629.526
21nt	DTA-hAT	1231.49	3227.95	2451.71	4082.93	3511.07	3768.15	768.848	802.041	1325.24	2009.05	833.586	718.36			21nt	DTA-hAT	2273.74	2848.32	2404.53	2883.78	3357.48	3258.54	1340	1164.96	2607.77	3574.71	1413.29	1546.76
21nt	DTC-CACTA	1880.22	4665.83	3358.56	5563.05	6172.75	6775.98	833.51	890.031	1589.15	1441.16	2054.79	1784.28			21nt	DTC-CACTA	3471.51	4117.1	3293.92	3929.18	5902.73	5859.58	1452.69	1292.76	3127.09	2564.27	3483.77	3841.88
21nt	DTH_PIF-Harbinger	990.163	2197.74	1553.03	2577.54	2150.3	2594.22	789.798	836.823	1473.94	1601.08	1169.42	1070.39			21nt	DTH_PIF-Harbinger	1828.17	1939.28	1523.14	1820.52	2056.24	2243.37	1376.51	1215.48	2900.39	2848.82	1982.69	2304.75
21nt	DTM-Mutator	1074.96	2593.87	1901	3107.49	2550.7	2755.69	756.305	821.218	1202.85	1633.61	995.776	885.551			21nt	DTM-Mutator	1984.74	2288.82	1864.41	2194.82	2439.12	2383	1318.14	1192.81	2366.94	2906.69	1688.28	1906.75
21nt	DTT-Tc1-Mariner	615.304	840.377	581.654	957.887	505.006	704.261	191.297	195.224	819.451	406.965	239.055	221.185			21nt	DTT-Tc1-Mariner	1136.06	741.544	570.46	676.556	482.915	609.015	333.404	283.562	1612.5	724.116	405.303	476.253
21nt	DHH-Helitron	168491	305015	179465	276496	196403	228292	165679	193570	237954	174327	250139	201573			21nt	DHH-Helitron	311091	269144	176011	195290	187811	197417	288757	281159	468240	310180	424095	434024
		E15_1	E15_2	E23_1	E23_2	EM_1	EM_2	C15_1	C15_2	C23_1	C23_2	CM_1	CM_2
22nt	RIL-L1	222.117	395.599	213.999	333.519	156.705	190.877	56.3734	66.8059	95.3143	106.483	42.7786	32.1262			22nt	RIL-L1	410.102	349.074	209.881	235.564	149.85	165.063	98.2511	97.0351	187.557	189.466	72.5284	69.1736
22nt	RIT-L1	1533.21	3881.72	2021.02	3103.55	2948.97	3633.6	1302.26	1425.74	715.666	1479.7	843.1	815.95			22nt	RIT-L1	2830.82	3425.21	1982.12	2192.04	2819.97	3142.18	2269.65	2070.88	1408.27	2632.83	1429.42	1756.89
22nt	RLC-Copia	142263	381141	266405	415491	402898	484970	54509.4	58634.5	83401.5	111756	68682.2	62270.2			22nt	RLC-Copia	262666	336317	261278	293461	385273	419381	95002.4	85166.1	164116	198848	116446	134079
22nt	RLG-Gypsy	213314	472616	332186	503488	474814	556606	140993	162131	181821	168396	167912	138747			22nt	RLG-Gypsy	393849	417034	325793	355614	454043	481330	245731	235494	357784	299628	284684	298748
22nt	RLX-Unknown-LTR	239336	538289	348732	528418	491048	574135	158462	181236	203424	203861	188048	157427			22nt	RLX-Unknown-LTR	441895	474984	342020	373222	469567	496488	276177	263243	400293	362731	318824	338970
22nt	RST-tRNA	1209.66	2861.94	2094.2	3185.43	3382.02	3847.48	558.429	628.607	1074.98	1341.21	652.879	565.282			22nt	RST-tRNA	2233.43	2525.37	2053.9	2249.87	3234.07	3327.14	973.266	913.047	2115.33	2386.43	1106.92	1217.16
22nt	DTA-hAT	3222.19	8836	6629.23	10282.3	7117.76	7969.11	1522.88	1635.58	2578.18	4934.32	1301.38	1181.32			22nt	DTA-hAT	5949.24	7796.84	6501.65	7262.4	6806.39	6891.35	2654.16	2375.67	5073.29	8779.67	2206.41	2543.59
22nt	DTC-CACTA	7433.36	19685.4	15079.7	23670.9	24065.8	26488.6	2374.13	2558.95	4854.36	3802.73	6303.46	5600.1			22nt	DTC-CACTA	13724.5	17370.3	14789.4	16718.8	23013	22906.2	4137.78	3716.85	9552.31	6766.22	10687.1	12058.1
22nt	DTH_PIF-Harbinger	1577.22	3993.1	3073.9	4753.51	3371.53	4117.99	611.3	684.946	934.952	1514.64	626.169	574.33			22nt	DTH_PIF-Harbinger	2912.08	3523.49	3014.74	3357.41	3224.04	3561.06	1065.41	994.878	1839.78	2695.01	1061.63	1236.64
22nt	DTM-Mutator	3581.61	8775.63	6887.97	10590.5	7168.61	7823.78	1386.01	1496.09	2430.55	3797.78	1387.75	1237.81			22nt	DTM-Mutator	6612.85	7743.58	6755.41	7480.09	6855.02	6765.67	2415.63	2173.06	4782.78	6757.42	2352.85	2665.23
22nt	DTT-Tc1-Mariner	413.479	943.544	692.787	1096.18	877.745	1076.41	141.213	150.057	361.873	307.639	157.505	133.629			22nt	DTT-Tc1-Mariner	763.42	832.579	679.455	774.234	839.348	930.837	246.114	217.956	712.086	547.384	267.04	287.729
22nt	DHH-Helitron	225638	502393	336074	511122	457558	538203	154688	177172	208190	193308	189018	157915			22nt	DHH-Helitron	416603	443309	329607	361005	437542	465416	269599	257341	409671	343954	320469	340020
		E15_1	E15_2	E23_1	E23_2	EM_1	EM_2	C15_1	C15_2	C23_1	C23_2	CM_1	CM_2
23nt	RIL-L1	56.4885	178.812	198.574	277.473	179.247	236.256	16.196	18.0075	15.8365	29.5425	17.8679	17.3972			23nt	RIL-L1	104.297	157.783	194.752	195.98	171.406	204.304	28.2275	26.1558	31.1627	52.5651	30.2938	37.4594
23nt	RIT-L1	93.2552	274.5	275.049	395.638	304.028	362.838	47.5861	51.104	24.7119	54.5857	41.1107	39.906			23nt	RIT-L1	172.18	242.217	269.755	279.439	290.728	313.767	82.9361	74.2281	48.6275	97.1247	69.7006	85.9249
23nt	RLC-Copia	28274.7	81189.5	82939.8	122899	85941.1	99857.2	10932.3	11764.2	10744.2	14588.1	11045.3	10358.5			23nt	RLC-Copia	52204.6	71641.2	81343.6	86803.6	82181.6	86352.3	19053.5	17087.3	21142.2	25956.7	18726.6	22303.7
23nt	RLG-Gypsy	90239.7	154014	138327	190455	121672	129637	94147.3	112285	97687.8	69921.7	96437.9	76566.9			23nt	RLG-Gypsy	166613	135901	135665	134518	116349	112105	164086	163093	192228	124412	163504	164863
23nt	RLX-Unknown-LTR	97167.4	167664	148408	203923	133140	143862	97656.7	116694	106019	79027.1	101118	80727.2			23nt	RLX-Unknown-LTR	179404	147946	145552	144031	127316	124406	170202	169496	208622	140613	171439	173820
23nt	RST-tRNA	348.259	906.265	932.63	1481.58	936.39	1204.94	148.406	138.864	139.512	222.794	140.646	135.576			23nt	RST-tRNA	643.003	799.684	914.681	1046.44	895.427	1041.98	258.651	201.699	274.528	396.418	238.456	291.92
23nt	DTA-hAT	2581.26	7559.59	9872.63	14630.3	9428.04	10835.1	924.516	1049.21	728.408	1408.95	938.934	882.632			23nt	DTA-hAT	4765.87	6670.54	9682.63	10333.4	9015.61	9369.76	1611.31	1523.98	1433.34	2506.96	1591.9	1900.47
23nt	DTC-CACTA	1972.66	5971.52	6890.52	10149.5	6881.82	7660.71	668.484	723.879	559.642	1002.32	780.567	712.195			23nt	DTC-CACTA	3642.18	5269.24	6757.91	7168.62	6580.77	6624.66	1165.08	1051.43	1101.25	1783.43	1323.4	1533.49
23nt	DTH_PIF-Harbinger	2724.01	7428.36	9371.99	13995.2	8968.25	11213.4	1123.4	1164.37	782.736	1824.82	1108.72	1082.26			23nt	DTH_PIF-Harbinger	5029.44	6554.75	9191.63	9884.82	8575.94	9696.87	1957.93	1691.23	1540.25	3246.92	1879.76	2330.3
23nt	DTM-Mutator	1342.87	3849.15	4697.55	6852.54	4616.52	5144.08	525.766	551.005	412.417	765.323	520.001	489.118			23nt	DTM-Mutator	2479.4	3396.47	4607.14	4839.95	4414.57	4448.38	916.338	800.33	811.545	1361.74	881.629	1053.16
23nt	DTT-Tc1-Mariner	513.779	1406.95	1764.84	2691.21	1616.1	2013.01	162.637	167.53	157.493	267.782	176.618	159.129			23nt	DTT-Tc1-Mariner	948.609	1241.48	1730.88	1900.81	1545.4	1740.76	283.453	243.336	309.911	476.466	299.445	342.633
23nt	DHH-Helitron	108951	203797	204569	287914	186869	210064	101595	121015	109923	85570.4	104922	84323.3			23nt	DHH-Helitron	201161	179829	200632	203354	178694	181655	177066	175774	216305	152256	177888	181564
		E15_1	E15_2	E23_1	E23_2	EM_1	EM_2	C15_1	C15_2	C23_1	C23_2	CM_1	CM_2
24nt	RIL-L1	330.085	1050.78	1158.32	1590.61	1252.34	1553.71	131.741	159.331	137.751	198.185	141.185	122.237			24nt	RIL-L1	609.448	927.2	1136.03	1123.45	1197.56	1343.58	229.607	231.427	271.063	352.632	239.371	263.199
24nt	RIT-L1	463.777	1495.24	1799.5	2399.61	1997.34	2228.72	221.679	226.007	151.155	266.317	210.135	199.674			24nt	RIT-L1	856.287	1319.39	1764.87	1694.85	1909.97	1927.3	386.355	328.274	297.44	473.86	356.271	429.935
24nt	RLC-Copia	157901	499445	546905	756385	584939	658472	69231.2	74370.5	59725	96308.6	70612.2	64210.4			24nt	RLC-Copia	291538	440708	536380	534235	559351	569418	120660	108023	117525	171362	119718	138257
24nt	RLG-Gypsy	230230	626309	669200	909267	692140	758953	151771	175202	139835	154311	153297	129555			24nt	RLG-Gypsy	425081	552652	656321	642216	661862	656310	264516	254480	275165	274566	259905	278956
24nt	RLX-Unknown-LTR	244752	653987	686473	938146	735838	818623	158503	183406	153743	175622	167829	142672			24nt	RLX-Unknown-LTR	451895	577075	673262	662613	703649	707911	276250	266396	302533	312485	284543	307200
24nt	RST-tRNA	1978.43	6253.3	6833.18	9472.63	7023.1	8168.76	1294.31	1278.77	925.92	1971.74	1202.08	1077.48			24nt	RST-tRNA	3652.84	5517.88	6701.67	6690.52	6715.88	7064	2255.8	1857.4	1822	3508.32	2038.06	2320.01
24nt	DTA-hAT	17319.8	54806.4	72090	99237.8	75693.9	83570	8649.67	9222.51	6341.73	13167.3	8380.77	7667.86			24nt	DTA-hAT	31978.2	48360.9	70702.6	70091.7	72382.6	72267.8	15075.2	13395.6	12479.1	23428.6	14209.1	16510.3
24nt	DTC-CACTA	12760.6	41048.1	46884.9	64475	51742.2	54841	5989.5	6456.14	4423.18	8844.96	6207.83	5504.36			24nt	DTC-CACTA	23560.3	36220.6	45982.6	45538.7	49478.8	47424.2	10438.9	9377.49	8703.83	15737.9	10525	11851.9
24nt	DTH_PIF-Harbinger	18084.1	53572.1	62751	89673.8	67066.9	83463.3	10356.1	10893	7163.67	17840.4	10208.6	9401.32			24nt	DTH_PIF-Harbinger	33389.4	47271.8	61543.3	63336.6	64133.1	72175.5	18049.3	15822.1	14096.5	31743.6	17308	20242.8
24nt	DTM-Mutator	9226	29221.5	35792.3	48843.7	37681.4	40761.3	4526.29	4860.59	3315.02	6352.53	4380.98	4055.98			24nt	DTM-Mutator	17034.3	25784.9	35103.5	34498.3	36033.1	35248.7	7888.7	7059.96	6523.22	11303.1	7427.68	8733.28
24nt	DTT-Tc1-Mariner	3234.22	9184.23	11434.7	15893	11648.4	14309.9	1425.4	1472.89	1170.92	2305.98	1490.38	1266.49			24nt	DTT-Tc1-Mariner	5971.46	8104.12	11214.6	11225.2	11138.8	12374.6	2484.27	2139.37	2304.11	4103.04	2526.84	2727
24nt	DHH-Helitron	349236	994154	1.15065e+06	1.59112e+06	1.24913e+06	1.43212e+06	208638	235386	190968	252653	211092	182046			24nt	DHH-Helitron	644806	877237	1.12851e+06	1.12381e+06	1.19449e+06	1.23844e+06	363628	341897	375782	449548	357894	391979
	TE	E15_1	E15_2	E23_1	E23_2	EM_1	EM_2	C15_1	C15_2	C23_1	C23_2	CM_1	CM_2				TE	E15_1	E15_2	E23_1	E23_2	EM_1	EM_2	C15_1	C15_2	C23_1	C23_2	CM_1	CM_2
all	RIL-L1	674.411	1741.25	1630.26	2292.18	1651.18	2063.24	227.718	265.037	290.417	375.565	221.223	186.828			all	RIL-L1	1245.19	1536.47	1598.89	1618.97	1578.95	1784.21	396.882	384.964	571.476	668.245	375.069	402.276
	RIT-L1	2375.78	6303.68	4418.44	6438.05	5796.59	6874.01	1808.23	1962.83	1029.79	2091.9	1281.89	1249.7				RIT-L1	4386.49	5562.33	4333.41	4547.19	5543.02	5944.36	3151.5	2851	2026.4	3722.12	2173.37	2690.84
	RLC-Copia	363981	1.04547e+06	952068	1.38762e+06	1.16802e+06	1.35627e+06	152460	163944	182407	258279	174767	158905				RLC-Copia	672031	922518	933746	980077	1.11693e+06	1.17284e+06	265716	238128	358937	459558	296306	342153
	RLG-Gypsy	643811	1.42597e+06	1.25005e+06	1.77213e+06	1.42643e+06	1.59738e+06	503350	588243	559448	499429	551478	451572				RLG-Gypsy	1.18869e+06	1.25827e+06	1.22599e+06	1.25166e+06	1.36403e+06	1.38134e+06	877271	854418	1.10087e+06	888637	934996	972319
	RLX-Unknown-LTR	760795	1.63784e+06	1.34307e+06	1.91644e+06	1.54676e+06	1.77105e+06	576177	665765	680412	618830	659562	543567				RLX-Unknown-LTR	1.40468e+06	1.44523e+06	1.31722e+06	1.35358e+06	1.47909e+06	1.53153e+06	1.0042e+06	967018	1.3389e+06	1.10109e+06	1.11825e+06	1.1704e+06
	RST-tRNA	4267.82	11092.3	10591.1	15281.5	12249	14308.9	2256.97	2310.6	3021.09	4147.95	2322.3	2070.71				RST-tRNA	7879.82	9787.79	10387.3	10793.4	11713.1	12373.8	3933.6	3356.13	5944.83	7380.47	3937.31	4458.61
	DTA-hAT	24354.8	74430	91043.6	128233	95750.7	106142	11865.9	12709.4	10973.6	21519.6	11454.7	10450.2				DTA-hAT	44967.1	65676.6	89291.4	90571.3	91562.1	91787.4	20680.7	18460.2	21593.5	38290	19420.7	22501.1
	DTC-CACTA	24046.8	71370.8	72213.7	103858	88862.6	95766.3	9865.62	10629	11426.3	15091.2	15346.7	13600.9				DTC-CACTA	44398.5	62977.3	70823.9	73355.3	84975.3	82814.6	17194.4	15438.5	22484.5	26851.8	26019.3	29285.3
	DTH_PIF-Harbinger	23375.5	67191.3	76749.9	111000	81557	101389	12880.6	13579.2	10355.3	22781	13112.9	12128.3				DTH_PIF-Harbinger	43159.1	59289.3	75272.8	78399.4	77989.3	87676.8	22449.1	19723.6	20376.9	40534.4	22232.1	26114.5
	DTM-Mutator	15225.4	44440.1	49278.8	69394.3	52017.3	56484.9	7194.37	7728.9	7360.84	12549.2	7284.52	6668.46				DTM-Mutator	28111.3	39213.8	48330.4	49013.2	49741.8	48845.7	12538.8	11226.2	14484.5	22328.9	12350.4	14358.4
	DTT-Tc1-Mariner	4776.78	12375.1	14474	20638.3	14647.3	18103.6	1920.54	1985.71	2509.74	3288.37	2063.55	1780.44				DTT-Tc1-Mariner	8819.55	10919.7	14195.4	14576.8	14006.5	15655.2	3347.24	2884.22	4938.6	5851.01	3498.63	3833.61
	DHH-Helitron	852316	2.00536e+06	1.87076e+06	2.66665e+06	2.08996e+06	2.40868e+06	630600	727144	747035	705858	755171	625857				DHH-Helitron	1.57366e+06	1.76952e+06	1.83476e+06	1.88345e+06	1.99853e+06	2.08292e+06	1.09905e+06	1.05617e+06	1.47e+06	1.25594e+06	1.28035e+06	1.34759e+06
